# Supplementary material for: The Molecular Evolution of Circadian Clock Genes in Spotted Gar (Lepisosteus oculatus)
Source: Genes (Basel). 2019 Aug 17;10(8):622. doi: 10.3390/genes10080622 (PMC6723592; doi:10.3390/genes10080622)
Supplement: Supplementary file 1 [file genes-10-00622-s001.zip › Supplement Table1.xls]

## Sheet: bmal
Species	Ensembl Name	Revised Name	Ensembl Gene ID	Ensembl Transcript ID	Protein Length (aa)	Genome location
Danio rerio	bmal1a	bmal1a	ENSDARG00000006791	ENSDART00000023959.10	626	Chromosome 25: 17,893,784-17,918,810
Danio rerio	bmal1b	bmal1b	ENSDARG00000035732	ENSDART00000104523.6	645	Chromosome 7: 66,048,102-66,105,828
Danio rerio	bmal2	bmal2a	ENSDARG00000041381	ENSDART00000099849.6	631	Chromosome 18: 15,569,627-15,610,856
Lepisosteus oculatus	bmal1a	bmal1	ENSLOCG00000003999	ENSLOCT00000004798.1	678	Chromosome LG27: 8,317,763-8,344,549
Lepisosteus oculatus	bmal2	bmal2	ENSLOCG00000015224	ENSLOCT00000018772.1	639	Chromosome LG8: 3,189,570-3,226,867
Takifugu rubripes	bmala	bmal1	ENSTRUG00000008391	ENSTRUT00000021096.2	671	Primary_assembly 9: 2,914,136-2,930,059
Takifugu rubripes	ARNTL2	bmal2b	ENSTRUG00000002984	ENSTRUT00000007020.2	537	Primary_assembly 18: 8,006,120-8,011,977
Takifugu rubripes	arntl2	bmal2a	ENSTRUG00000007832	ENSTRUT00000019547.2	639	Primary_assembly 9: 5,955,861-5,966,432
Oryzias latipes	bmal1a	bmal1	ENSORLG00000019370	ENSORLT00000024121.2	602	Primary_assembly 6: 395,275-410,728
Oryzias latipes	ARNTL2	bmal2b	ENSORLG00000009536	ENSORLT00000011959.2	620	Primary_assembly 23: 3,833,810-3,859,752
Oryzias latipes	arntl2	bmal2a	ENSORLG00000010946	ENSORLT00000013731.2	637	Primary_assembly 6: 21,405,682-21,423,789
Tetraodon nigroviridis	bmal1	bmal1	ENSTNIG00000005490	ENSTNIT00000003598.1	625	Chromosome 13: 920,759-927,750
Tetraodon nigroviridis	ENSTNIG00000002854	bmal2b	ENSTNIG00000002854	ENSTNIT00000005566.1	450	Chromosome 19: 6,793,320-6,796,886
Tetraodon nigroviridis	arntl2	bmal2a	ENSTNIG00000012142	ENSTNIT00000015310.1	552	Chromosome 13: 5,130,227-5,133,619
Gasterosteus aculeatus	bmal1a	bmal1	ENSGACG00000002445	ENSGACT00000003205.1	600	groupXIX: 1,196,030-1,206,038
Gasterosteus aculeatus	ENSGACG00000019208	bmal2b	ENSGACG00000019208	ENSGACT00000025446.1	567	groupIV: 22,530,990-22,537,106
Oreochromis niloticus	bmal1a	bmal1	ENSONIG00000010970	ENSONIT00000013812.1	638	Scaffold GL831139.1: 4,253,445-4,281,124
Oreochromis niloticus	ARNTL2	bmal2b	ENSONIG00000011887	ENSONIT00000014975.1	617	Scaffold GL831319.1: 888,472-909,891
Oreochromis niloticus	arntl2	bmal2a	ENSONIG00000014665	ENSONIT00000018481.1	638	Scaffold GL831142.1: 2,279,197-2,296,173
Anolis carolinensis	BMAL1	bmal1	ENSACAG00000004497	ENSACAT00000004592.3	657	Scaffold GL343237.1: 1,453,029-1,480,135
Anolis carolinensis	BMAL2	bmal2	ENSACAG00000012446	ENSACAT00000012494.3	614	Chromosome 5: 91,339,610-91,371,405
Gallus gallus	BMAL1	bmal1	ENSGALG00000005378	ENSGALT00000008634.5	633	Chromosome 5: 7,820,343-7,864,789
Gallus gallus	ARNTL2	bmal2	ENSGALG00000014096	ENSGALT00000022820.4	622	Chromosome 1: 68,130,384-68,166,501
Homo sapiens	BMAL1	BMAL1	ENSG00000133794	ENST00000403290.5	626	Chromosome 11: 13,276,652-13,387,266
Homo sapiens	BMAL2	BMAL2	ENSG00000029153	ENST00000266503.9	636	Chromosome 12: 27,332,854-27,425,289
Mus musculus	Bmal	Bmal1	ENSMUSG00000055116	ENSMUST00000047321.8	626	Chromosome 7: 113,207,465-113,314,126
Mus musculus	Bmal2	Bmal2	ENSMUSG00000040187	ENSMUST00000080530.5	579	Chromosome 6: 146,796,055-146,833,529
Drosophila melanogaster	cyc	cyc	FBgn0023094	cyc-RA FBtr0074924	413	Chromosome 3L: 19,813,770-19,815,938

## Sheet: clock
Species	Ensembl Name	Revised Name	Ensembl Gene ID	Ensembl Transcript ID	Protein Length (aa)	Genome location
Danio rerio	clock	clock1a	ENSDARG00000011703	ENSDART00000152636.3	892	Chromosome 20: 22,067,337-22,176,003
Danio rerio	clock13	clock1b	ENSDARG00000003631	ENSDART00000133959.3	820	Chromosome 1: 19,433,004-19,466,453
Danio rerio	npas2/clock2	clock2	ENSDARG00000016536	ENSDART00000014806.5	845	Chromosome 5: 22,791,686-22,830,724
Lepisosteus oculatus	clock1b	clock1	ENSLOCG00000014043	ENSLOCT00000017343.1	744	Chromosome LG4: 72,323,329-72,339,605
Lepisosteus oculatus	clock2	clock2	ENSLOCG00000014750	ENSLOCT00000018211.1	886	Chromosome LG7: 42,295,248-42,323,335
Takifugu rubripes	clocka	clock1a	ENSTRUG00000015488	ENSTRUT00000052645.1	895	Primary_assembly 20: 2,858,445-2,868,166
Takifugu rubripes	clockb	clock1b	ENSTRUG00000001837	ENSTRUT00000004258.2	824	Primary_assembly HE591990.1: 28,933-38,348
Takifugu rubripes	npas2	clock2	ENSTRUG00000013269	ENSTRUT00000033893.2	821	Primary_assembly 15: 8,859,936-8,870,784
Oryzias latipes	clocka	clock1a	ENSORLG00000028401	ENSORLT00000038376.1	610	Primary_assembly 4: 134,437-142,644
Oryzias latipes	clockb	clock1b	ENSORLG00000004495	ENSORLT00000005660.3	904	Primary_assembly 1: 11,176,054-11,192,660
Oryzias latipes	npas2	clock2	ENSORLG00000009426	ENSORLT00000042178.1	843	Primary_assembly 14: 16,584,351-16,630,231
Tetraodon nigroviridis	clock1a	clock1a	ENSTNIG00000017652	ENSTNIT00000000329.1	870	Chromosome 1: 11,887,840-11,901,015
Tetraodon nigroviridis	clock1b	clock1b	ENSTNIG00000004102	ENSTNIT00000006869.1	838	Chromosome 18: 4,224,224-4,234,270
Tetraodon nigroviridis	npas2/clock2	clock2	ENSTNIG00000011822	ENSTNIT00000014977.1	840	Chromosome 7: 6,380,911-6,390,756
Gasterosteus aculeatus	clockb	clock1b	ENSGACG00000015939	ENSGACT00000021080.2	819	groupIX: 489,361-499,374
Gasterosteus aculeatus	npas2	clock2	ENSGACG00000020338	ENSGACT00000026929.2	578	groupVII: 17,209,951-17,217,908
Oreochromis niloticus	clocka	clock1a	ENSONIG00000002943	ENSONIT00000003686.1	871	Scaffold GL831140.1: 7,960,950-7,971,242
Oreochromis niloticus	clockb	clock1b	ENSONIG00000008797	ENSONIT00000011069.1	887	Scaffold GL831245.1: 70,600-85,642
Oreochromis niloticus	npas2	clock2	ENSONIG00000004466	ENSONIT00000005626.1	879	Scaffold GL831356.1: 1,041,948-1,081,167
Anolis carolinensis	CLOCK	clock1	ENSACAG00000009335	ENSACAT00000009557.3	887	Chromosome 5: 104,767,119-104,794,656
Anolis carolinensis	NPAS2	clock2	ENSACAG00000007946	ENSACAT00000008065.3	819	Scaffold GL343542.1: 244,589-337,732
Gallus gallus	CLOCK	clock1	ENSGALG00000013793	ENSGALT00000099728.1	802	Chromosome 4: 65,084,415-65,108,758
Gallus gallus	NPAS2	clock2	ENSGALG00000016774	ENSGALT00000036585.4	815	Chromosome 1: 134,540,472-134,668,511
Homo sapiens	CLOCK	CLOCK1	ENSG00000134852	ENST00000309964.8	846	Chromosome 4: 55,427,903-55,547,138
Homo sapiens	NPAS2	CLOCK2	ENSG00000170485	ENST00000335681.9	824	Chromosome 2: 100,820,152-100,996,829
Mus musculus	Clock	Clock1	ENSMUSG00000029238	ENSMUST00000202651.3	855	Chromosome 5: 76,209,868-76,304,792
Mus musculus	Npas2	Clock2	ENSMUSG00000026077	ENSMUST00000056815.8	816	Chromosome 1: 39,193,731-39,363,236
Drosophila melanogaster	Clk	clk	FBgn0023076	FBtr0076785	1023	Chromosome 3L: 7,763,233-7,775,603

## Sheet: per
Species	Ensembl Name	Revised Name	Ensembl Gene ID	Ensembl Transcript ID	Protein Length (aa)	Genome location
Danio rerio	per1a	per1b	ENSDARG00000056885	ENSDART00000160115.3	1387	Chromosome 10: 22,809,715-22,831,611
Danio rerio	per1b	per1a	ENSDARG00000012499	ENSDART00000182821.1	1398	Chromosome 7: 50,822,465-50,847,296
Danio rerio	per2	per2a	ENSDARG00000034503	ENSDART00000148788.3	1399	Chromosome 2: 48,309,600-48,375,342
Danio rerio	per3	per3	ENSDARG00000010519	ENSDARG00000010519	1281	Chromosome 11: 39,959,039-40,021,080
Lepisosteus oculatus	per1b	per1	ENSLOCG00000013344	ENSLOCT00000016493.1	1445	Chromosome LG2: 58,185,728-58,201,428
Lepisosteus oculatus	per2	per2	ENSLOCG00000004441	ENSLOCT00000005326.1	1385	Chromosome LG14: 7,862,125-7,881,568
Lepisosteus oculatus	per3	per3	ENSLOCG00000002607	ENSLOCT00000003096.1	1165	Chromosome LG25: 4,785,705-4,800,981
Takifugu rubripes	per1b	per1	ENSTRUG00000014420	ENSTRUT00000037001.2	1408	Primary_assembly 8: 12,819,253-12,829,878
Takifugu rubripes	PER2	per2b	ENSTRUG00000006817	ENSTRUT00000016818.2	1481	Primary_assembly 11: 10,771,974-10,785,597
Takifugu rubripes	per2	per2a	ENSTRUG00000007894	ENSTRUT00000019733.2	1178	Primary_assembly HE591794.1: 165,523-176,153
Takifugu rubripes	per3	per3	ENSTRUG00000003219	ENSTRUT00000007587.2	1251	Primary_assembly 19: 11,805,140-11,816,808
Oryzias latipes	per1	per1	ENSORLG00000006929	ENSORLT00000008704.2	1406	Primary_assembly 18: 15,126,855-15,144,864
Oryzias latipes	PER2	per2b	ENSORLG00000015456	ENSORLT00000019353.2	1454	Primary_assembly 13: 31,700,091-31,729,418
Oryzias latipes	per2	per2a	ENSORLG00000016612	ENSORLT00000035331.1	1475	Primary_assembly 17: 24,953,984-24,982,679
Oryzias latipes	per3	per3	ENSORLG00000015952	ENSORLT00000019969.2	1264	Primary_assembly 5: 28,609,890-28,621,766
Tetraodon nigroviridis	per1b	per1	ENSTNIG00000007198	ENSTNIT00000010180.1	1193	Chromosome 20: 810,004-815,963
Tetraodon nigroviridis	per2	per2a	ENSTNIG00000015238	ENSTNIT00000018521.1	1202	Chromosome 15: 6,255,651-6,267,868
Tetraodon nigroviridis	PER2 (1 of 2)	per2b	ENSTNIG00000014323	ENSTNIT00000017557.1	1401	Chromosome 16: 7,646,554-7,654,549
Tetraodon nigroviridis	per3	per3	ENSTNIG00000007273	ENSTNIT00000010257.1	1140	Chromosome 11: 9,392,947-9,399,151
Gasterosteus aculeatus	per1b	per1	ENSGACG00000019308	ENSGACT00000025573.1	1359	groupVII: 3,993,749-4,000,926
Gasterosteus aculeatus	per2	per2a	ENSGACG00000013485	ENSGACT00000017865.1	1385	groupIII: 1,517,985-1,529,008
Gasterosteus aculeatus	ENSGACG00000005662	per2b	ENSGACG00000005662	ENSGACT00000007508.1	1134	groupI: 1,855,721-1,863,275
Oreochromis niloticus	per1b	per1	ENSONIG00000009248	ENSONIT00000011639.1	1443	Scaffold GL831208.1: 304,177-326,706
Oreochromis niloticus	PER2	per2b	ENSONIG00000007937	ENSONIT00000010007.1	1436	Scaffold GL831570.1: 133,877-154,531
Oreochromis niloticus	per2	per2a	ENSONIG00000009815	ENSONIT00000012343.1	1422	Scaffold GL831134.1: 6,012,191-6,037,316
Oreochromis niloticus	per3	per3	ENSONIG00000019320	ENSONIT00000024341.1	1278	Scaffold GL831146.1: 4,892,468-4,903,115
Anolis carolinensis	PER1	per1	ENSACAG00000004715	ENSACAT00000004802.3	1191	Scaffold GL343400.1: 436,411-458,624
Anolis carolinensis	PER2	per2	ENSACAG00000002744	ENSACAT00000002813.3	1284	Chromosome 3: 28,004,348-28,054,259
Gallus gallus	PER2	per2	ENSGALG00000005521	ENSGALT00000054764.2	1345	Chromosome 9: 5,655,084-5,680,030
Gallus gallus	PER3	per3	ENSGALG00000000573	ENSGALT00000000797.6	1182	Chromosome 21: 291,189-310,409
Homo sapiens	PER1	PER1	ENSG00000179094	ENST00000317276.8	1290	Chromosome 17: 8,140,472-8,156,506
Homo sapiens	PER2	PER2	ENSG00000132326	ENST00000254657.7	1255	Chromosome 2: 238,244,038-238,290,102
Homo sapiens	PER3	PER3	ENSG00000049246	ENST00000613533.4	1210	Chromosome 1: 7,784,320-7,845,177
Mus musculus	Per1	Per1	ENSMUSG00000020893	ENSMUST00000021271.13	1291	Chromosome 11: 69,095,217-69,109,960
Mus musculus	Per2	Per2	ENSMUSG00000055866	ENSMUST00000069620.9	1257	Chromosome 1: 91,415,982-91,459,324
Mus musculus	Per3	Per3	ENSMUSG00000028957	ENSMUST00000103204.10	1113	Chromosome 4: 151,003,652-151,044,665
Drosophila melanogaster	per	per	FBgn0003068	FBtr0070477	1218	Chromosome X: 2,685,580-2,692,780

## Sheet: csnk1e
Species	Ensembl Name	Revised Name	Ensembl Gene ID	Ensembl Transcript ID	Protein Length (aa)	Genome location
Danio rerio	csnk1e	csnk1e	ENSDARG00000045150	ENSDART00000183987.1	417	Chromosome 12: 19,305,390-19,321,087
Lepisosteus oculatus	csnk1e	csnk1e	ENSLOCG00000011701	ENSLOCT00000014409.1	273	Chromosome LG12: 35,099,178-35,103,163
Takifugu rubripes	ENSTRUG00000010037	csnk1ea	ENSTRUG00000010037	ENSTRUT00000025353.2	417	Primary_assembly 5: 3,278,318-3,286,609
Takifugu rubripes	csnk1e	csnk1eb	ENSTRUG00000016982	ENSTRUT00000043643.2	364	Primary_assembly 1: 6,331,820-6,342,019
Oryzias latipes	csnk1e	csnk1eb	ENSORLG00000002810	ENSORLT00000003504.2	416	Primary_assembly 19: 2,387,994-2,399,768
Oryzias latipes	ENSORLG00000014454	csnk1ea	ENSORLG00000014454	ENSORLT00000018110.2	413	Primary_assembly 8: 19,766,727-19,771,896
Tetraodon nigroviridis	TPTEP2-CSNK1E	csnk1e	ENSTNIG00000003011	ENSTNIT00000005728.1	417	Chromosome Un_random: 56,085,075-56,089,774
Gasterosteus aculeatus	csnk1e	csnk1eb	ENSGACG00000004568	ENSGACT00000006044.1	417	groupV: 5,628,628-5,633,878
Gasterosteus aculeatus	ENSGACG00000007378	csnk1ea	ENSGACG00000007378	ENSGACT00000009845.1	424	groupXI: 4,260,952-4,268,829
Oreochromis niloticus	csnk1e	csnk1eb	ENSONIG00000019677	ENSONIT00000024790.1	420	Scaffold GL831136.1: 4,695,381-4,699,614
Oreochromis niloticus	ENSONIG00000008414	csnk1ea	ENSONIG00000008414	ENSONIT00000010587.1	417	Scaffold GL831154.1: 2,384,182-2,390,165
Anolis carolinensis	ENSACAG00000008264	csnk1e	ENSACAG00000008264	ENSACAT00000008341.3	416	Scaffold GL343460.1: 472,783-524,159
Gallus gallus	CSNK1E	csnk1e	ENSGALG00000032257	ENSGALT00000053457.2	416	Chromosome 1: 50,927,995-50,948,440
Homo sapiens	CSNK1E	CSNK1E	ENSG00000213923	ENST00000396832.5	416	Chromosome 22: 38,290,691-38,318,084
Mus musculus	Csnk1e	Csnk1e	ENSMUSG00000022433	ENSMUST00000117786.7	416	Chromosome 15: 79,417,856-79,455,566
Drosophila melanogaster	dco	dco	FBgn0002413	FBtr0334548	440	Chromosome 3R: 31,054,085-31,061,210

## Sheet: dec
Species	Ensembl Name	Revised Name	Revised Name	Ensembl Gene ID	Ensembl Transcript ID	Protein Length (aa)	Genome location
Danio rerio	dec1	dec1	dec1	ENSDARG00000004060	ENSDART00000026017.6	403	Chromosome 11: 35,759,652-35,763,323
Danio rerio	dec2	dec2	dec2	ENSDARG00000041691	ENSDART00000061106.5	421	Chromosome 18: 16,125,852-16,130,165
Lepisosteus oculatus	dec1	dec1	dec1	ENSLOCG00000010962	ENSLOCT00000013479.1	409	Chromosome LG5: 27,670,723-27,673,540
Lepisosteus oculatus	dec2	dec2	dec2	ENSLOCG00000015327	ENSLOCT00000018891.1	422	Chromosome LG8: 4,744,466-4,746,682
Takifugu rubripes	bhlhe40		dec1a	ENSTRUG00000020385	ENSTRUT00000057348.1	411	Primary_assembly 19: 12,840,093-12,843,773
Takifugu rubripes	BHLHE40		dec1b	ENSTRUG00000024300	ENSTRUT00000057941.1	424	Primary_assembly 19: 3,974,228-3,977,735
Takifugu rubripes	bhlhe41	dec2	dec2	ENSTRUG00000005639	ENSTRUT00000054039.1	427	Primary_assembly 9: 6,068,528-6,074,950
Oryzias latipes	dec1a		dec1a	ENSORLG00000022966	ENSORLT00000038839.1	400	Primary_assembly 5: 24,598,927-24,602,597
Oryzias latipes	dec1b	dec1b	dec1b	ENSORLG00000014397	ENSORLT00000036600.1	428	Primary_assembly 5: 26,736,475-26,740,901
Oryzias latipes	dec2	dec2	dec2	ENSORLG00000011401	ENSORLT00000014278.2	419	Primary_assembly 6: 21,701,068-21,702,880
Tetraodon nigroviridis	bhlhe40	dec1a	dec1a	ENSTNIG00000007338	ENSTNIT00000010323.1	406	Chromosome 11: 10,317,107-10,319,110
Tetraodon nigroviridis	BHLHE40	dec1b	dec1b	ENSTNIG00000014553	ENSTNIT00000017799.1	415	Chromosome 11: 7,765,562-7,767,784
Tetraodon nigroviridis	bhlhe41	dec2	dec2	ENSTNIG00000012152	ENSTNIT00000015320.1	420	Chromosome 13: 5,229,170-5,230,908
Gasterosteus aculeatus	BHLHE40		dec1b	ENSGACG00000000659	ENSGACT00000000850.1	428	scaffold_27: 1,606,187-1,608,713
Gasterosteus aculeatus	bhlhe40		dec1a	ENSGACG00000011940	ENSGACT00000015850.1	359	groupXVII: 14,235,937-14,237,807
Gasterosteus aculeatus	bhlhe41		dec2	ENSGACG00000011684	ENSGACT00000015482.1	414	groupXIX: 14,900,545-14,902,598
Oreochromis niloticus	BHLHE40		dec1b	ENSONIG00000019148	ENSONIT00000024125.1	426	Scaffold GL831146.1: 3,060,801-3,063,045
Oreochromis niloticus	bhlhe40		dec1a	ENSONIG00000020277	ENSONIT00000025572.1	412	Scaffold GL831152.1: 2,653,753-2,655,876
Oreochromis niloticus	bhlhe41		dec2	ENSONIG00000014711	ENSONIT00000018536.1	430	Scaffold GL831142.1: 2,472,486-2,474,486
Anolis carolinensis	BHLHE40		dec1	ENSACAG00000012577	ENSACAT00000012606.2	420	Chromosome 2: 173,033,011-173,042,638
Anolis carolinensis	BHLHE41		dec2	ENSACAG00000000432	ENSACAT00000000444.3	422	Scaffold GL343349.1: 1,155,153-1,165,731
Gallus gallus	BHLHE40		dec1	ENSGALG00000008308	ENSGALT00000073347.3	401	Chromosome 12: 18,986,975-18,991,321
Gallus gallus	BHLHE41		dec2	ENSGALG00000048539	ENSGALT00000104406.1	440	Chromosome 1: 67,588,709-67,590,637
Homo sapiens	DEC1	DEC1	DEC1	ENSG00000134107	ENST00000256495.3	412	Chromosome 3: 4,979,116-4,985,323
Homo sapiens	DEC2	DEC2	DEC2	ENSG00000123095	ENST00000242728.4	482	Chromosome 12: 26,120,026-26,125,127
Mus musculus	Bhlhe40	Dec1	Dec1	ENSMUSG00000030103	ENSMUST00000032194.10	411	Chromosome 6: 108,660,629-108,666,925
Mus musculus	Bhlhe41	Dec2	Dec2	ENSMUSG00000030256	ENSMUST00000032386.10	410	Chromosome 6: 145,858,243-145,865,558
Petromyzon marinus	ENSPMAG00000004446	dec1	dec	ENSPMAG00000004446	ENSPMAT00000004898.1	241	Scaffold GL479146: 25,610-34,259

## Sheet: nr1d
Species	Ensembl Name	Revised Name	Ensembl Gene ID	Ensembl Transcript ID	Protein Length (aa)	Genome location
Danio rerio	nr1d1	nr1d1	ENSDARG00000033160	ENSDART00000126282.4	637	Chromosome 3: 23,488,652-23,496,223
Danio rerio	nr1d2a	nr1d2a	ENSDARG00000003820	ENSDART00000153675.3	504	Chromosome 16: 50,089,417-50,111,057
Danio rerio	nr1d2b	nr1d2b	ENSDARG00000009594	ENSDART00000127353.2	578	Chromosome 19: 17,400,263-17,407,115
Lepisosteus oculatus	nr1d4b	nr1d1	ENSLOCG00000006223	ENSLOCT00000007522.1	362	Chromosome LG4: 15,608,213-15,662,480
Lepisosteus oculatus	nr1d2b	nr1d2	ENSLOCG00000006818	ENSLOCT00000008270.1	604	Chromosome LG11: 20,445,844-20,461,290
Latimeria chalumnae	nr1d1	nr1d1	ENSLACG00000009752	ENSLACT00000011166.2	614	Scaffold JH127898.1: 445,661-460,393
Latimeria chalumnae	nr1d2	nr1d2	ENSLACG00000003212	ENSLACT00000003637.1	592	Scaffold JH127729.1: 74,353-100,634
Takifugu rubripes	nr1d2a	nr1d2a	ENSTRUG00000009180	ENSTRUT00000023183.2	609	Primary_assembly 7: 2,174,662-2,182,531
Takifugu rubripes	nr1d2b	nr1d2b	ENSTRUG00000008460	ENSTRUT00000021276.2	573	Primary_assembly 12: 6,350,384-6,356,102
Oryzias latipes	nr1d2a	nr1d2a	ENSORLG00000016431	ENSORLT00000020575.2	566	Primary_assembly 16: 29,720,928-29,727,438
Oryzias latipes	nr1d2b	nr1d2b	ENSORLG00000024060	ENSORLT00000037363.1	798	Primary_assembly 11: 17,904,501-17,921,151
Tetraodon nigroviridis	nr1d2a	nr1d2aa	ENSTNIG00000011656	ENSTNIT00000014807.1	479	Chromosome Un_random: 29,466,743-29,469,029
Tetraodon nigroviridis	ENSTNIG00000011657	nr1d2ab	ENSTNIG00000011657	ENSTNIT00000003095.1	258	Chromosome Un_random: 29,478,684-29,480,059
Tetraodon nigroviridis	nr1d2b	nr1d2b	ENSTNIG00000009796	ENSTNIT00000012876.1	574	Chromosome Un_random: 91,559,046-91,564,051
Gasterosteus aculeatus	nr1d2a	nr1d2a	ENSGACG00000012958	ENSGACT00000017162.1	587	groupXX: 14,965,103-14,970,216
Gasterosteus aculeatus	nr1d2b	nr1d2b	ENSGACG00000007986	ENSGACT00000010599.1	554	groupX: 12,199,664-12,205,457
Oreochromis niloticus	nr1d1	nr1d1	ENSONIG00000009283	ENSONIT00000011682.1	595	Scaffold GL831151.1: 920,526-926,627
Oreochromis niloticus	nr1d2a	nr1d2a	ENSONIG00000008699	ENSONIT00000010942.1	599	Scaffold GL831154.1: 5,742,197-5,750,426
Oreochromis niloticus	nr1d2b	nr1d2b	ENSONIG00000010308	ENSONIT00000012970.1	597	Scaffold GL831306.1: 518,904-525,531
Anolis carolinensis	nr1d1	nr1d1	ENSACAG00000002847	ENSACAT00000002850.3	611	Chromosome 6: 69,322,211-69,338,166
Anolis carolinensis	nr1d2	nr1d2	ENSACAG00000011374	ENSACAT00000011427.3	586	Scaffold GL343357.1: 624,515-655,017
Gallus gallus	nr1d1	nr1d1	ENSGALG00000047662	ENSGALT00000106309.1	678	Chromosome 27: 7,166,155-7,171,281
Gallus gallus	nr1d2	nr1d2	ENSGALG00000011291	ENSGALT00000031164.5	587	Chromosome 2: 37,152,397-37,175,363
Homo sapiens	NR1D1	NR1D1	ENSG00000126368	ENST00000246672.3	614	Chromosome 17: 40,092,787-40,100,725
Homo sapiens	NR1D2	NR1D2	ENSG00000174738	ENST00000312521.8	579	Chromosome 3: 23,945,260-23,980,618
Mus musculus	Nr1d1	Nr1d1	ENSMUSG00000020889	ENSMUST00000064941.6	615	Chromosome 11: 98,767,932-98,775,333
Mus musculus	Nr1d2	Nr1d2	ENSMUSG00000021775	ENSMUST00000090543.5	576	Chromosome 14: 18,204,054-18,239,127
Drosophila melanogaster	Eip75B	Eip75B	FBgn0000568	FBtr0306814	1412	Chromosome 3L: 17,950,953-18,064,696

## Sheet: PAR
Species	Ensembl Name	Revised Name	Ensembl Gene ID	Ensembl Transcript ID	Protein Length (aa)	Genome location
Danio rerio	tefa	tefa	ENSDARG00000039117	ENSDART00000057124.5	300	Chromosome 12: 19,144,833-19,153,177
Danio rerio	tefb	tefb	ENSDARG00000098103	ENSDART00000169609.2	309	Chromosome 3: 5,052,822-5,067,585
Danio rerio	hlfa	hlfa	ENSDARG00000074752	ENSDART00000127157.3	294	Chromosome 3: 11,585,298-11,624,694
Danio rerio	hlfb	hlfb	ENSDARG00000061011	ENSDART00000153167.2	299	Chromosome 12: 32,159,272-32,165,227
Danio rerio	dbpa	dbpa	ENSDARG00000063014	ENSDART00000091707.5	366	Chromosome 19: 10,177,115-10,196,370
Danio rerio	dbpb	dbpb	ENSDARG00000057652	ENSDART00000139102.3	374	Chromosome 16: 13,599,693-13,613,475
Lepisosteus oculatus	tefb	tef	ENSLOCG00000011595	ENSLOCT00000014276.1	323	Chromosome LG12: 34,848,929-34,860,886
Lepisosteus oculatus	hlfb	hlf	ENSLOCG00000012233	ENSLOCT00000015075.1	298	Chromosome LG10: 33,240,269-33,260,238
Lepisosteus oculatus		unannotated sequence			69	Scaffold JH591448:146984-147190
Takifugu rubripes	tefa	tefa	ENSTRUG00000022293	ENSTRUT00000056258.1	284	Primary_assembly 1: 6,231,935-6,238,795
Takifugu rubripes	tefb	tefb	ENSTRUG00000020724	ENSTRUT00000052978.1	397	Primary_assembly HE591930.1: 15,195-23,691
Takifugu rubripes	hlfa	hlfa	ENSTRUG00000003731	ENSTRUT00000008817.2	302	Primary_assembly 5: 11,714,249-11,719,613
Takifugu rubripes		hlfb	ENSTRUG00000024373	ENSTRUT00000052465.1	299	Primary_assembly 1: 2,494,841-2,505,650
Takifugu rubripes		dbpa	ENSTRUG00000021412	ENSTRUT00000055907.1	376	Primary_assembly 12: 6,512,967-6,531,554
Takifugu rubripes	dbpb	dbpb	ENSTRUG00000020547	ENSTRUT00000055760.1	365	Primary_assembly 7: 13,313,321-13,320,873
Oryzias latipes	tefa	tefa	ENSORLG00000002582	ENSORLT00000003215.2	303	Primary_assembly 19: 2,087,381-2,096,925
Oryzias latipes	tefb	tefb	ENSORLG00000014144	ENSORLT00000017736.2	360	Primary_assembly 8: 19,456,987-19,462,080
Oryzias latipes	hlfa	hlf	ENSORLG00000000969	ENSORLT00000039732.1	298	Primary_assembly 8: 1,979,740-2,033,601
Oryzias latipes		dbpa	ENSORLG00000023880	ENSORLT00000045775.1	380	Primary_assembly 11: 14,826,794-14,870,171
Oryzias latipes	dbpb	dbpb	ENSORLG00000026564	ENSORLT00000032646.1	375	Primary_assembly 16: 19,532,828-19,540,295
Tetraodon nigroviridis	tefa	tefa	ENSTNIG00000012940	ENSTNIT00000016130.1	293	Chromosome 2: 5,536,809-5,538,817
Tetraodon nigroviridis	ENSTNIG00000004400	dbpa	ENSTNIG00000004400	ENSTNIT00000007191.1	252	Chromosome Un_random: 16,602,314-16,611,822
Tetraodon nigroviridis	hlfa	hlfa	ENSTNIG00000011274	ENSTNIT00000014411.1	300	Chromosome 3: 14,928,261-14,932,531
Tetraodon nigroviridis	hlfa	hlfb	ENSTNIG00000003545	ENSTNIT00000006282.1	156	Chromosome Un_random: 59,830,432-59,831,177
Gasterosteus aculeatus	tefa	tefa	ENSGACG00000004793	ENSGACT00000006347.1	311	groupV: 5,751,416-5,756,801
Gasterosteus aculeatus	tefb	tefb	ENSGACG00000007628	ENSGACT00000010135.1	285	groupXI: 4,665,256-4,667,381
Gasterosteus aculeatus	hlfa	hlfa	ENSGACG00000014440	ENSGACT00000019082.1	229	groupXI: 15,232,426-15,237,003
Gasterosteus aculeatus	ENSGACG00000010103	hlfb	ENSGACG00000010103	ENSGACT00000013372.1	293	groupV: 12,044,379-12,050,306
Gasterosteus aculeatus	dbpb	dbpb	ENSGACG00000010676	ENSGACT00000014149.1	237	groupXX: 12,312,885-12,317,255
Oreochromis niloticus	tefa	tefa	ENSONIG00000019694	ENSONIT00000024808.1	322	Scaffold GL831136.1: 4,877,440-4,887,988
Oreochromis niloticus	tefb	tefb	ENSONIG00000008480	ENSONIT00000010668.1	321	Scaffold GL831154.1: 2,938,053-2,941,408
Oreochromis niloticus	hlfa	hlfa	ENSONIG00000009563	ENSONIT00000012026.1	303	Scaffold GL831151.1: 4,070,618-4,084,932
Oreochromis niloticus	HLF	hlfb	ENSONIG00000019079	ENSONIT00000024040.1	306	Scaffold GL831209.1: 1,621,611-1,631,691
Oreochromis niloticus	ENSONIG00000007041	dbpa	ENSONIG00000007041	ENSONIT00000008892.1	463	Scaffold GL831254.1: 1,383,770-1,439,199
Homo sapiens	TEF	TEF	ENSG00000167074	ENST00000266304.8	303	Chromosome 22: 41,367,333-41,399,326
Homo sapiens	HLF	HLF	ENSG00000108924	ENST00000226067.9	295	Chromosome 17: 55,265,012-55,325,065
Homo sapiens	DBP	DBP	ENSG00000105516	ENST00000222122.9	325	Chromosome 19: 48,630,030-48,637,438
Mus musculus	Tef	Tef	ENSMUSG00000022389	ENSMUST00000023024.7	301	Chromosome 15: 81,802,421-81,826,863
Mus musculus	Hlf	Hlf	ENSMUSG00000003949	ENSMUST00000004051.7	295	Chromosome 11: 90,336,536-90,390,895
Mus musculus	Dbp	Dbp	ENSMUSG00000059824	ENSMUST00000080885.11	325	Chromosome 7: 45,705,088-45,710,203
Drosophila melanogaster	Pdp1	Pdp1	FBgn0016694	FBtr0076780	647	Chromosome 3L: 7,811,458-7,867,369

## Sheet: ROR
Species	Ensembl Name	Revised Name	Ensembl Gene ID	Ensembl Transcript ID	Protein Length (aa)	Genome location
Danio rerio	roraa	roraa	ENSDARG00000031768	ENSDART00000121449.3	468	Chromosome 25: 33,849,647-33,963,212
Danio rerio	rorab	rorab	ENSDARG00000001910	ENSDART00000019140.12	474	Chromosome 7: 29,538,628-29,625,509
Danio rerio	rorb	rorb	ENSDARG00000033498	ENSDART00000089748.4	466	Chromosome 5: 25,366,677-25,406,807
Danio rerio	rorca	rorca	ENSDARG00000057231	ENSDART00000079840.6	479	Chromosome 8: 18,885,108-18,899,427
Danio rerio	rorcb	rorcb	ENSDARG00000017780	ENSDART00000122742.3	480	Chromosome 2: 49,417,900-49,447,226
Lepisosteus oculatus	roraa	rora	ENSLOCG00000014779	ENSLOCT00000018232.1	519	Chromosome LG3: 53,154,612-53,409,505
Lepisosteus oculatus	rorb	rorb	ENSLOCG00000009712	ENSLOCT00000011883.1	462	Chromosome LG2: 34,273,732-34,319,408
Lepisosteus oculatus	rorcb	rorc	ENSLOCG00000006502	ENSLOCT00000007871.1	467	Chromosome LG19: 9,503,786-9,519,701
Takifugu rubripes	roraa	rora	ENSTRUG00000010553	ENSTRUT00000026740.2	519	Primary_assembly 9: 8,464,238-8,605,416
Takifugu rubripes	rorb	rorb	ENSTRUG00000024095	ENSTRUT00000050460.1	159	Primary_assembly HE596625.1: 977-1,819
Takifugu rubripes	rorca	rorca	ENSTRUG00000003189	ENSTRUT00000007520.2	473	Primary_assembly 20: 5,718,680-5,721,890
Takifugu rubripes	rorcb	rorcb	ENSTRUG00000005569	ENSTRUT00000013484.2	501	Primary_assembly 22: 8,080,517-8,083,845
Oryzias latipes	rora	rora	ENSORLG00000007645	ENSORLT00000009582.2	469	Primary_assembly 6: 17,183,878-17,197,405
Oryzias latipes	rorb	rorb	ENSORLG00000012441	ENSORLT00000015579.2	478	Primary_assembly 9: 18,576,810-18,583,654
Oryzias latipes	rorca	rorca	ENSORLG00000003765	ENSORLT00000004692.2	473	Primary_assembly 4: 6,571,808-6,585,414
Oryzias latipes	rorcb	rorcb	ENSORLG00000014886	ENSORLT00000018666.2	498	Primary_assembly 17: 22,274,366-22,290,689
Tetraodon nigroviridis	roraa	rora	ENSTNIG00000008390	ENSTNIT00000011407.1	482	Chromosome 13: 7,559,288-7,567,167
Tetraodon nigroviridis	rorb	rorb	ENSTNIG00000014682	ENSTNIT00000017935.1	471	Chromosome 11: 6,458,330-6,461,716
Tetraodon nigroviridis	rorca	rorca	ENSTNIG00000010689	ENSTNIT00000013799.1	476	Chromosome 1: 14,537,226-14,541,137
Tetraodon nigroviridis	rorcb	rorcb	ENSTNIG00000015337	ENSTNIT00000018626.1	473	Chromosome 15: 4,654,318-4,657,185
Gasterosteus aculeatus	roraa	rora	ENSGACG00000010672	ENSGACT00000014150.2	464	groupXIX: 12,393,533-12,401,684
Gasterosteus aculeatus	rorb	rorb	ENSGACG00000011556	ENSGACT00000015318.1	469	groupXIII: 13,107,695-13,111,326
Gasterosteus aculeatus	rorca	rorca	ENSGACG00000012280	ENSGACT00000016271.1	475	groupVIII: 15,473,521-15,477,139
Gasterosteus aculeatus	rorcb	rorcb	ENSGACG00000015341	ENSGACT00000020274.1	391	groupIII: 7,559,943-7,569,122
Oreochromis niloticus	roraa	roraa	ENSONIG00000015289	ENSONIT00000019257.1	519	Scaffold GL831142.1: 7,088,644-7,270,862
Oreochromis niloticus	ENSONIG00000015603	rorab	ENSONIG00000015603	ENSONIT00000019648.1	487	Scaffold GL831252.1: 429,682-471,453
Oreochromis niloticus	rorb	rorb	ENSONIG00000010762	ENSONIT00000013539.1	472	Scaffold GL831172.1: 1,047,961-1,066,735
Oreochromis niloticus	rorca	rorca	ENSONIG00000004686	ENSONIT00000005906.1	474	Scaffold GL831234.1: 982,896-992,716
Oreochromis niloticus	rorcb	rorcb	ENSONIG00000010247	ENSONIT00000012895.1	499	Scaffold GL831134.1: 9,590,861-9,602,533
Anolis carolinensis	rora	rora	ENSACAG00000015903	ENSACAT00000015963.3	386	Scaffold GL343428.1: 561,819-567,562
Anolis carolinensis	rorb	rorb	ENSACAG00000005205	ENSACAT00000005212.3	385	Chromosome 2: 47,043,636-47,090,177
Anolis carolinensis	rorc	rorc	ENSACAG00000004098	ENSACAT00000004213.3	421	Scaffold GL344174.1: 18,718-28,995
Gallus gallus	rora	rora	ENSGALG00000003759	ENSGALT00000102446.1	524	Chromosome 10: 5,138,735-5,486,292
Gallus gallus	rorb	rorb	ENSGALG00000015150	ENSGALT00000024445.6	459	Chromosome Z: 36,554,623-36,687,861
Gallus gallus	rorc	rorc	ENSGALG00000033941	ENSGALT00000082055.2	461	Chromosome 25: 452,387-460,153
Homo sapiens	RORA	RORA	ENSG00000069667	ENST00000261523.9	556	Chromosome 15: 60,497,264-60,627,463
Homo sapiens	RORB	RORB	ENSG00000198963	ENST00000396204.2	470	Chromosome 9: 74,615,600-74,687,201
Homo sapiens	RORC	RORC	ENSG00000143365	ENST00000318247.6	518	Chromosome 1: 151,806,957-151,831,872
Mus musculus	Rora	Rora	ENSMUSG00000032238	ENSMUST00000034766.13	523	Chromosome 9: 68,653,786-69,388,246
Mus musculus	Rorb	Rorb	ENSMUSG00000036192	ENSMUST00000040153.14	470	Chromosome 19: 18,930,605-19,001,117
Mus musculus	Rorc	Rorc	ENSMUSG00000028150	ENSMUST00000029795.9	516	Chromosome 3: 94,372,794-94,397,840
Drosophila melanogaster	Hr3	Hr3	FBgn0000448	FBtr0306345	487	Chromosome 2R: 10,203,995-10,234,607

## Sheet: timeless
Species	Ensembl Name		Ensembl Gene ID	Ensembl Transcript ID	Protein Length (aa)	Genome location
Danio rerio	timeless		ENSDARG00000078497	ENSDART00000112417.4	1278	Chromosome 11: 3,211,826-3,258,701
Lepisosteus oculatus	timeless		ENSLOCG00000004180	ENSLOCT00000005020.1	1225	Chromosome LG4: 11,892,308-11,918,271
Latimeria chalumnae	timeless		ENSLACG00000019023	ENSLACT00000021792.1	1272	Scaffold JH126563.1: 6,483,404-6,509,357
Takifugu rubripes	timeless		ENSTRUG00000018488	ENSTRUT00000047491.2	1248	Primary_assembly 19: 3,723,170-3,732,510
Oryzias latipes	timeless		ENSORLG00000015066	ENSORLT00000018886.2	1218	Primary_assembly 5: 27,123,048-27,138,499
Tetraodon nigroviridis	timeless		ENSTNIG00000018247	ENSTNIT00000021648.1	1121	Chromosome 11: 7,963,271-7,969,288
Gasterosteus aculeatus	timeless		ENSGACG00000000545	ENSGACT00000000709.2	1143	scaffold_27: 1,143,834-1,158,386
Oreochromis niloticus	timeless		ENSONIG00000019201	ENSONIT00000024190.1	1055	Scaffold GL831146.1: 3,708,915-3,721,871
Anolis carolinensis	timeless		ENSACAG00000016465	ENSACAT00000016556.3	1204	Chromosome 2: 93,222,426-93,291,002
Gallus gallus	timeless		ENSGALG00000034688	ENSGALT00000108263.1	1264	Chromosome 33: 6,926,210-6,933,386
Homo sapiens	TIMELESS		ENSG00000111602	ENST00000553532.5	1208	Chromosome 12: 56,416,373-56,449,403
Mus musculus	Timeless		ENSMUSG00000039994	ENSMUST00000055539.10	1197	Chromosome 10: 128,232,065-128,252,941
Drosophila melanogaster	tim		FBgn0014396	FBtr0333256	1398	Chromosome 2L: 3,493,986-3,508,119
Drosophila melanogaster	timeout		FBgn0038118	FBtr0082712	1384	Chromosome 3R: 13,088,651-13,163,876

## Sheet: nfil3
Species	Ensembl Name	Revised Name	Ensembl Gene ID	Ensembl Transcript ID	Protein Length (aa)	Genome location
Danio rerio	e4bp4-1	nfil3-1a	ENSDARG00000042977	ENSDART00000138821.2	468	Chromosome 10: 5,414,224-5,419,256
Danio rerio	e4bp4-2	nfil3-2a	ENSDARG00000043237	ENSDART00000063478.6	541	Chromosome 3: 13,933,319-13,935,340
Danio rerio	e4bp4-4	nfil3-1b.1	ENSDARG00000092346	ENSDART00000135490.2	249	Chromosome 22: 20,560,041-20,560,787
Danio rerio	e4bp4-5	nfil3-2b	ENSDARG00000094965	ENSDART00000146106.2	597	Chromosome 6: 8,172,227-8,180,042
Danio rerio	e4bp4-6	nfil3-3a	ENSDARG00000087188	ENSDART00000127604.3	350	Chromosome 3: 14,099,693-14,103,551
Danio rerio	si:dkey-172o19.2	nfil3-1b.2	ENSDARG00000071398	ENSDART00000141852.2	266	Chromosome 22: 20,546,612-20,547,407
Danio rerio	nfil3-3	nfil3-3b	ENSDARG00000116941	ENSDART00000192436.1	296	Chromosome 6: 8,153,813-8,154,866
Lepisosteus oculatus	e4bp4-1	nfil3-1	ENSLOCG00000008217	ENSLOCT00000009988.1	443	Chromosome LG2: 25,281,929-25,283,356
Lepisosteus oculatus	e4bp4-2	nfil3-2	ENSLOCG00000018299	ENSLOCT00000022441.1	544	Chromosome LG6: 17,036,778-17,038,412
Lepisosteus oculatus	e4bp4-6	nfil3-3	ENSLOCG00000018298	ENSLOCT00000022440.1	394	Chromosome LG6: 17,009,772-17,010,956
Latimeria chalumnae	e4bp4	nfil3-1	ENSLACG00000006631	ENSLACT00000007543.1	468	Scaffold JH127681.1: 227,967-229,373
Latimeria chalumnae	e4bp4-2	nfil3-2	ENSLACG00000009977	ENSLACT00000011426.1	139	Scaffold JH127715.1: 463,399-463,815
Latimeria chalumnae	e4bp4-6	nfil3-3	ENSLACG00000009125	ENSLACT00000010439.1	352	Scaffold JH127715.1: 396,218-397,396
Takifugu rubripes	nfil3-5	nfil3-2b	ENSTRUG00000009543	ENSTRUT00000024082.2	620	Primary_assembly 17: 10,353,867-10,355,729
Takifugu rubripes	nfil3-6	nfil3-3b	ENSTRUG00000009549	ENSTRUT00000024095.2	411	Primary_assembly 17: 10,344,866-10,346,101
Oryzias latipes	ENSORLG00000016478	nfil3-2a	ENSORLG00000016478	ENSORLT00000020631.1	152	Chromosome 8: 22,248,408-22,248,863
Oryzias latipes	e4bp4-5	nfil3-2b	ENSORLG00000014730	ENSORLT00000018463.2	589	Primary_assembly 1: 35,563,265-35,565,034
Oryzias latipes	e4bp4-6	nfil3-3a	ENSORLG00000016487	ENSORLT00000020639.2	404	Primary_assembly 8: 22,333,153-22,334,367
Tetraodon nigroviridis	e4bp4	nfil3-1a	ENSTNIG00000000315	ENSTNIT00000003298.1	315	Chromosome Un_random: 88,870,366-88,872,176
Tetraodon nigroviridis	e4bp4-2	nfil3-2a	ENSTNIG00000008333	ENSTNIT00000011345.1	480	Chromosome 3: 2,030,079-2,031,596
Tetraodon nigroviridis	si:dkey-172o19.2	nfil3-1b.2	ENSTNIG00000004975	ENSTNIT00000007801.1	258	Chromosome 1: 13,969,083-13,969,954
Tetraodon nigroviridis	e4bp4-5	nfil3-2b	ENSTNIG00000002293	ENSTNIT00000004916.1	606	Chromosome 18: 5,361,472-5,363,349
Tetraodon nigroviridis	e4bp4-6	nfil3-3b	ENSTNIG00000006252	ENSTNIT00000009176.1	364	Chromosome Un_random: 85,783,829-85,784,957
Astyanax mexicanus	nfil3	nfil3-1a	ENSAMXG00000024924	ENSAMXT00000025650.2	467	Primary_assembly APWO02000054.1: 650,218-651,621
Astyanax mexicanus	nfil3-2	nfil3-2a	ENSAMXG00000025840	ENSAMXT00000026566.2	570	Primary_assembly APWO02000046.1: 3,915,208-3,916,920
Astyanax mexicanus	nfil3-6	nfil3-3a	ENSAMXG00000025841	ENSAMXT00000026567.2	415	Primary_assembly APWO02000046.1: 3,951,119-3,952,366
Astyanax mexicanus	nfil3-5	nfil3-2b	ENSAMXG00000025528	ENSAMXT00000026254.2	591	Primary_assembly 13: 1,256,220-1,257,995
Astyanax mexicanus	nfil3-4	nfil3-1b.1	ENSAMXG00000025817	ENSAMXT00000026543.2	256	Primary_assembly 5: 19,966,035-19,966,805
Astyanax mexicanus	si:dkey-172o19.2	nfil3-1b.2	ENSAMXG00000017695	ENSAMXT00000018225.1	332	Scaffold KB871753.1: 2,977,009-2,978,070
Oreochromis niloticus	nfil3	nfil3-1a	ENSONIG00000021308	ENSONIT00000026634.1	463	Scaffold GL831139.1: 6,846,637-6,848,028
Oreochromis niloticus	nfil3-2	nfil3-2a	ENSONIG00000008057	ENSONIT00000010157.1	608	Scaffold GL831154.1: 320,391-322,307
Oreochromis niloticus	nfil3-6	nfil3-3a	ENSONIG00000021070	ENSONIT00000026396.1	407	Scaffold GL831154.1: 305,659-306,882
Oreochromis niloticus	nfil3-5	nfil3-2b	ENSONIG00000018891	ENSONIT00000023808.1	594	Scaffold GL831274.1: 1,512,947-1,514,806
Oreochromis niloticus	ENSONIG00000018890	nfil3-3b	ENSONIG00000018890	ENSONIT00000023807.1	366	Scaffold GL831274.1: 1,500,917-1,502,038
Oreochromis niloticus	nfil3-4	nfil3-1b.1	ENSONIG00000021359	ENSONIT00000026685.1	252	Scaffold GL831234.1: 1,782,379-1,783,137
Xiphophorus maculatus	nfil3	nfil3-1a	ENSXMAG00000019943	ENSXMAT00000020018.2	429	Primary_assembly 8: 232,798-237,708
Xiphophorus maculatus	nfil3-5	nfil3-2b	ENSXMAG00000005127	ENSXMAT00000005145.2	601	Primary_assembly 5: 19,923,372-19,925,177
Xiphophorus maculatus	ENSXMAG00000019581	nfil3-3b	ENSXMAG00000019581	ENSXMAT00000019656.1	369
Xiphophorus maculatus	nfil3-2	nfil3-2a	ENSXMAG00000019530	ENSXMAT00000019605.2	577	Primary_assembly 16: 21,736,972-21,742,021
Xiphophorus maculatus	nfil3-6	nfil3-3a	ENSXMAG00000019527	ENSXMAT00000019603.2	394	Primary_assembly 16: 21,758,998-21,760,182
Xiphophorus maculatus	nfil3-4	nfil3-1b.1	ENSXMAG00000019944	ENSXMAT00000020019.2	245	Primary_assembly 16: 21,758,998-21,760,182
Homo sapiens	E4BP4	NFIL3-1	ENSG00000165030	ENST00000297689.3	462	Chromosome 9: 91,409,045-91,423,862
Mus musculus	Nfil3	Nfil3-1	ENSMUSG00000056749	ENSMUST00000071065.7	462	Chromosome 13: 52,967,209-52,981,073
Ovis aries	nfil3	nfil3-1	ENSOARG00000003352	ENSOART00000003638.1	462	Chromosome 2: 26,301,791-26,303,179
Ovis aries	ENSOARG00000016478	ENSOARG00000016478	ENSOARG00000016478	ENSOART00000017942.1	276	Chromosome 5: 14,917,005-14,917,832
Drosophila melanogaster	vri	vri	FBgn0016076	vri-RC FBtr0079070	729	Chromosome 2L: 5,288,944-5,311,223
Petromyzon marinus	si:dkey-172o19.2	nfil3	ENSPMAG00000004057	ENSPMAT00000004452.1	95	Scaffold GL482388: 4,981-7,461
Xenopus tropicalis	nfil3	nfil3-1	ENSXETG00000000804	ENSXETT00000001789.3	462	Scaffold GL172892.1: 1,237,063-1,238,451
Xenopus tropicalis	thibz	nfil3-3	ENSXETG00000007922	ENSXETT00000017370.1	335	Scaffold GL173084.1: 1,014,611-1,015,618
Anolis carolinensis	e4bp4	nfil3-1	ENSACAG00000000915	ENSACAT00000000828.1	462	Chromosome 2: 31,881,526-31,882,914
Anolis carolinensis	ENSACAG00000029030.1	nfil3-2	ENSACAG00000029030	ENSACAT00000029986.1	448	Chromosome 2: 28,875,554-28,876,900
Gallus gallus	nfil3	nfil3-1a	ENSGALG00000015209	ENSGALT00000024541.4	458	Chromosome Z: 44,356,123-44,369,961
Gallus gallus	ENSGALG00000033094	nfil3-1b	ENSGALG00000033094	ENSGALT00000055619.2	295	Chromosome 28: 1,946,200-1,954,967
Anas platyrhynchos	nfil3	nfil3-1a	ENSAPLG00000002204	ENSAPLT00000002201.1	458	Scaffold KB743289.1: 653,598-654,974
Anas platyrhynchos	ENSAPLG00000002454	nfil3-1b	ENSAPLG00000002454	ENSAPLT00000002461.1	304	Scaffold KB744699.1: 32,639-34,919
Ornithorhynchus anatinus	e4bp4	e4bp4	ENSOANG00000015099	ENSOANT00000023778.1	126	Chromosome 1: 19,829,693-19,831,682

[truncated: 1 more sheets: cry]
