# Supplementary material for: The Molecular Evolution of Circadian Clock Genes in Spotted Gar (Lepisosteus oculatus)
Source: Genes (Basel). 2019 Aug 17;10(8):622. doi: 10.3390/genes10080622 (PMC6723592; doi:10.3390/genes10080622)
Supplement: Supplementary file 1 [file genes-10-00622-s001.zip › Supplement Table2.xlsx]

## Sheet: Dr_per1a
61 putative sites were predicted with these settings (99%) in sequence named Dr_per1a_promoter kinds 14; Arnt 2; Arnt::Ahr 1
Model ID	Model name	Score	Relative score	Start	End	Strand	predicted site sequence
MA0151.1	ARID3A	9.844	0.99999069872597	1146	1151	1	ATTAAA
MA0151.1	ARID3A	9.844	0.99999069872597	1259	1264	1	ATTAAA
MA0151.1	ARID3A	9.844	0.99999069872597	2273	2278	-1	ATTAAA
MA0151.1	ARID3A	9.844	0.99999069872597	2284	2289	1	ATTAAA
MA0151.1	ARID3A	9.844	0.99999069872597	2508	2513	1	ATTAAA
MA0151.1	ARID3A	9.844	0.99999069872597	2589	2594	-1	ATTAAA
MA0151.1	ARID3A	9.844	0.99999069872597	2596	2601	-1	ATTAAA
MA0151.1	ARID3A	9.844	0.99999069872597	2718	2723	1	ATTAAA
MA0151.1	ARID3A	9.844	0.99999069872597	582	587	-1	ATTAAA
MA0151.1	ARID3A	9.844	0.99999069872597	654	659	1	ATTAAA
MA0004.1	Arnt	10.351	0.999997274643696	212	217	-1	CACGTG
MA0004.1	Arnt	10.351	0.999997274643696	212	217	1	CACGTG
MA0006.1	Arnt::Ahr	9.603	1.00000777117414	1574	1579	-1	TGCGTG
MA0465.1	CDX2	16.435	1.00000555282622	553	563	-1	AAGCCATAAAA
MA0156.1	FEV	12.047	1.00001048054554	1492	1499	1	CAGGAAAT
MA0156.1	FEV	12.047	1.00001048054554	2187	2194	1	CAGGAAAT
MA0156.1	FEV	12.047	1.00001048054554	464	471	-1	CAGGAAAT
MA0099.2	JUN::FOS	10.664	1.00000086665524	1668	1674	1	TGACTCA
MA0089.1	NFE2L1::MafG	8.812	0.999988528354811	1686	1691	-1	CATGAC
MA0089.1	NFE2L1::MafG	8.812	0.999988528354811	1724	1729	1	CATGAC
MA0089.1	NFE2L1::MafG	8.812	0.999988528354811	1858	1863	1	CATGAC
MA0089.1	NFE2L1::MafG	8.812	0.999988528354811	2211	2216	1	CATGAC
MA0089.1	NFE2L1::MafG	8.692	0.994791423381168	2295	2300	-1	GATGAC
MA0089.1	NFE2L1::MafG	8.692	0.994791423381168	2915	2920	1	GATGAC
MA0063.1	Nkx2-5	9.317	0.999992299524822	2908	2914	-1	TTAATTG
MA0132.1	Pdx1	9.570	1.00000565147449	1270	1275	1	CTAATT
MA0132.1	Pdx1	9.570	1.00000565147449	976	981	-1	CTAATT
MA0075.1	Prrx2	9.124	0.999984728392131	1092	1096	-1	AATTA
MA0075.1	Prrx2	9.124	0.999984728392131	1271	1275	-1	AATTA
MA0075.1	Prrx2	9.124	0.999984728392131	1370	1374	1	AATTA
MA0075.1	Prrx2	9.124	0.999984728392131	1750	1754	1	AATTA
MA0075.1	Prrx2	9.124	0.999984728392131	1907	1911	-1	AATTA
MA0075.1	Prrx2	9.124	0.999984728392131	2048	2052	-1	AATTA
MA0075.1	Prrx2	9.124	0.999984728392131	2275	2279	-1	AATTA
MA0075.1	Prrx2	9.124	0.999984728392131	2283	2287	1	AATTA
MA0075.1	Prrx2	9.124	0.999984728392131	2321	2325	-1	AATTA
MA0075.1	Prrx2	9.124	0.999984728392131	2636	2640	-1	AATTA
MA0075.1	Prrx2	9.124	0.999984728392131	2789	2793	-1	AATTA
MA0075.1	Prrx2	9.124	0.999984728392131	2909	2913	1	AATTA
MA0075.1	Prrx2	9.124	0.999984728392131	322	326	-1	AATTA
MA0075.1	Prrx2	9.124	0.999984728392131	395	399	1	AATTA
MA0075.1	Prrx2	9.124	0.999984728392131	511	515	1	AATTA
MA0075.1	Prrx2	9.124	0.999984728392131	697	701	-1	AATTA
MA0075.1	Prrx2	9.124	0.999984728392131	698	702	1	AATTA
MA0075.1	Prrx2	9.124	0.999984728392131	842	846	1	AATTA
MA0075.1	Prrx2	9.124	0.999984728392131	845	849	-1	AATTA
MA0075.1	Prrx2	9.124	0.999984728392131	878	882	1	AATTA
MA0075.1	Prrx2	9.124	0.999984728392131	902	906	-1	AATTA
MA0075.1	Prrx2	9.124	0.999984728392131	976	980	1	AATTA
MA0442.1	SOX10	8.910	1.00000919071376	1056	1061	1	CTTTGT
MA0442.1	SOX10	8.910	1.00000919071376	142	147	-1	CTTTGT
MA0442.1	SOX10	8.910	1.00000919071376	1896	1901	1	CTTTGT
MA0442.1	SOX10	8.910	1.00000919071376	1968	1973	1	CTTTGT
MA0442.1	SOX10	8.910	1.00000919071376	917	922	-1	CTTTGT
MA0078.1	Sox17	11.660	1.00000020610317	1680	1688	1	CTCATTGTC
MA0087.1	Sox5	10.898	0.999999093102927	182	188	1	ATTGTTT
MA0087.1	Sox5	10.898	0.999999093102927	2905	2911	-1	ATTGTTT
MA0087.1	Sox5	10.898	0.999999093102927	399	405	1	ATTGTTT
MA0087.1	Sox5	10.898	0.999999093102927	507	513	-1	ATTGTTT
MA0087.1	Sox5	10.898	0.999999093102927	79	85	1	ATTGTTT
MA0084.1	SRY	11.382	0.990628881935005	399	407	-1	TTAAACAAT

## Sheet: Dr_per1b
47 putative sites were predicted with these settings (99%) in sequence named Dr_per1b_promoter kinds 17; Arnt 4; Arnt::Ahr 0
Model ID	Model name	Score	Relative score	Start	End	Strand	predicted site sequence
MA0151.1	ARID3A	9.844	0.99999069872597	328	333	1	ATTAAA
MA0151.1	ARID3A	9.844	0.99999069872597	370	375	1	ATTAAA
MA0151.1	ARID3A	9.844	0.99999069872597	448	453	-1	ATTAAA
MA0151.1	ARID3A	9.844	0.99999069872597	541	546	-1	ATTAAA
MA0151.1	ARID3A	9.844	0.99999069872597	661	666	1	ATTAAA
MA0151.1	ARID3A	9.844	0.99999069872597	1167	1172	1	ATTAAA
MA0004.1	Arnt	10.351	0.999997274643696	2281	2286	-1	CACGTG
MA0004.1	Arnt	10.351	0.999997274643696	2281	2286	1	CACGTG
MA0004.1	Arnt	10.351	0.999997274643696	2941	2946	-1	CACGTG
MA0004.1	Arnt	10.351	0.999997274643696	2941	2946	1	CACGTG
MA0461.1	Atoh1	14.033	1.00000083402122	858	865	1	CAGATGGC
MA0461.1	Atoh1	13.740	0.995549073985973	2347	2354	-1	CAGCTGGC
MA0031.1	FOXD1	12.341	0.994351919224778	2006	2013	-1	GTAAACAA
MA0033.1	FOXL1	8.715	1.00000408617734	990	997	1	TATACATA
MA0599.1	KLF5	15.466	1.00000205742165	2266	2275	1	GCCCCGCCCC
MA0056.1	MZF1_1-4	9.085	0.999987358791193	1687	1692	-1	TGGGGA
MA0056.1	MZF1_1-4	9.085	0.999987358791193	2969	2974	1	TGGGGA
MA0089.1	NFE2L1::MafG	8.812	0.999988528354811	2531	2536	-1	CATGAC
MA0089.1	NFE2L1::MafG	8.812	0.999988528354811	2965	2970	-1	CATGAC
MA0161.1	NFIC	9.697	0.999985774250323	115	120	1	TTGGCA
MA0067.1	Pax2	9.066	1.0000073641752	2231	2238	-1	AGTCACGC
MA0132.1	Pdx1	9.570	1.00000565147449	1959	1964	-1	CTAATT
MA0075.1	Prrx2	9.124	0.999984728392131	323	327	-1	AATTA
MA0075.1	Prrx2	9.124	0.999984728392131	324	328	1	AATTA
MA0075.1	Prrx2	9.124	0.999984728392131	347	351	-1	AATTA
MA0075.1	Prrx2	9.124	0.999984728392131	348	352	1	AATTA
MA0075.1	Prrx2	9.124	0.999984728392131	368	372	-1	AATTA
MA0075.1	Prrx2	9.124	0.999984728392131	369	373	1	AATTA
MA0075.1	Prrx2	9.124	0.999984728392131	450	454	-1	AATTA
MA0075.1	Prrx2	9.124	0.999984728392131	502	506	1	AATTA
MA0075.1	Prrx2	9.124	0.999984728392131	537	541	-1	AATTA
MA0075.1	Prrx2	9.124	0.999984728392131	543	547	-1	AATTA
MA0075.1	Prrx2	9.124	0.999984728392131	1273	1277	-1	AATTA
MA0075.1	Prrx2	9.124	0.999984728392131	1299	1303	-1	AATTA
MA0075.1	Prrx2	9.124	0.999984728392131	1738	1742	1	AATTA
MA0075.1	Prrx2	9.124	0.999984728392131	1817	1821	1	AATTA
MA0075.1	Prrx2	9.124	0.999984728392131	1959	1963	1	AATTA
MA0075.1	Prrx2	9.124	0.999984728392131	2549	2553	-1	AATTA
MA0075.1	Prrx2	9.124	0.999984728392131	2604	2608	-1	AATTA
MA0101.1	REL	12.741	0.993219790439865	2381	2390	-1	GGGGCTTTCC
MA0442.1	SOX10	8.910	1.00000919071376	13	18	-1	CTTTGT
MA0442.1	SOX10	8.910	1.00000919071376	1403	1408	1	CTTTGT
MA0442.1	SOX10	8.910	1.00000919071376	2505	2510	1	CTTTGT
MA0087.1	Sox5	10.898	0.999999093102927	1438	1444	-1	ATTGTTT
MA0087.1	Sox5	10.898	0.999999093102927	1809	1815	1	ATTGTTA
MA0597.1	THAP1	10.860	1.00000222752429	2721	2729	1	CTGCCCGCA
MA0130.1	ZNF354C	8.723	0.991562152875337	184	189	-1	CTCCAC

## Sheet: Tr_per1b
56 putative sites were predicted with these settings (99%) in sequence named Tr_per1b_promoter
Model ID	Model name	Score	Relative score	Start	End	Strand	predicted site sequence
MA0151.1	ARID3A	9.844	0.99999069872597	668	673	-1	ATTAAA
MA0004.1	Arnt	10.351	0.999997274643696	1176	1181	-1	CACGTG
MA0004.1	Arnt	10.351	0.999997274643696	1176	1181	1	CACGTG
MA0004.1	Arnt	10.351	0.999997274643696	1642	1647	-1	CACGTG
MA0004.1	Arnt	10.351	0.999997274643696	1642	1647	1	CACGTG
MA0006.1	Arnt::Ahr	9.603	1.00000777117414	189	194	1	TGCGTG
MA0006.1	Arnt::Ahr	9.603	1.00000777117414	819	824	-1	TGCGTG
MA0006.1	Arnt::Ahr	9.603	1.00000777117414	832	837	-1	TGCGTG
MA0006.1	Arnt::Ahr	9.603	1.00000777117414	1097	1102	1	TGCGTG
MA0006.1	Arnt::Ahr	9.603	1.00000777117414	1341	1346	-1	TGCGTG
MA0006.1	Arnt::Ahr	9.603	1.00000777117414	1357	1362	-1	TGCGTG
MA0006.1	Arnt::Ahr	9.603	1.00000777117414	2402	2407	-1	TGCGTG
MA0461.1	Atoh1	13.740	0.995549073985973	2469	2476	1	CAGCTGGC
MA0133.1	BRCA1	8.351	1.00001505763814	1587	1593	-1	ACAACAC
MA0024.2	E2F1	14.796	0.990623457984626	1706	1716	-1	TGGGCGGGAGG
MA0024.2	E2F1	15.419	0.999996324542858	2763	2773	-1	CGGGCGGGAGG
MA0471.1	E2F6	15.550	0.990442764588322	1705	1715	-1	GGGCGGGAGGG
MA0598.1	EHF	13.827	0.999996435734557	1380	1387	1	CCTTCCTG
MA0598.1	EHF	13.827	0.999996435734557	1843	1850	-1	CCTTCCTG
MA0156.1	FEV	12.047	1.00001048054554	2753	2760	1	CAGGAAAT
MA0158.1	HOXA5	9.854	0.999983927598182	776	783	-1	CACTAATT
MA0056.1	MZF1_1-4	9.085	0.999987358791193	2175	2180	1	TGGGGA
MA0056.1	MZF1_1-4	9.085	0.999987358791193	2278	2283	1	TGGGGA
MA0089.1	NFE2L1::MafG	8.812	0.999988528354811	364	369	1	CATGAC
MA0089.1	NFE2L1::MafG	8.692	0.994791423381168	1600	1605	1	GATGAC
MA0089.1	NFE2L1::MafG	8.692	0.994791423381168	2098	2103	1	GATGAC
MA0089.1	NFE2L1::MafG	8.692	0.994791423381168	2635	2640	-1	GATGAC
MA0161.1	NFIC	9.697	0.999985774250323	553	558	1	TTGGCA
MA0067.1	Pax2	8.933	0.994784620157539	256	263	1	TGTCACGC
MA0067.1	Pax2	8.933	0.994784620157539	2578	2585	-1	TGTCACGG
MA0132.1	Pdx1	9.570	1.00000565147449	263	268	1	CTAATT
MA0132.1	Pdx1	9.570	1.00000565147449	565	570	-1	CTAATT
MA0132.1	Pdx1	9.570	1.00000565147449	776	781	-1	CTAATT
MA0075.1	Prrx2	9.124	0.999984728392131	264	268	-1	AATTA
MA0075.1	Prrx2	9.124	0.999984728392131	549	553	-1	AATTA
MA0075.1	Prrx2	9.124	0.999984728392131	561	565	1	AATTA
MA0075.1	Prrx2	9.124	0.999984728392131	564	568	-1	AATTA
MA0075.1	Prrx2	9.124	0.999984728392131	565	569	1	AATTA
MA0075.1	Prrx2	9.124	0.999984728392131	571	575	1	AATTA
MA0075.1	Prrx2	9.124	0.999984728392131	670	674	-1	AATTA
MA0075.1	Prrx2	9.124	0.999984728392131	776	780	1	AATTA
MA0075.1	Prrx2	9.124	0.999984728392131	791	795	-1	AATTA
MA0075.1	Prrx2	9.124	0.999984728392131	792	796	1	AATTA
MA0075.1	Prrx2	9.124	0.999984728392131	944	948	-1	AATTA
MA0075.1	Prrx2	9.124	0.999984728392131	1283	1287	-1	AATTA
MA0075.1	Prrx2	9.124	0.999984728392131	1284	1288	1	AATTA
MA0442.1	SOX10	8.910	1.00000919071376	1019	1024	1	CTTTGT
MA0130.1	ZNF354C	8.916	1.00000952166629	729	734	1	ATCCAC
MA0130.1	ZNF354C	8.916	1.00000952166629	1448	1453	-1	ATCCAC
MA0130.1	ZNF354C	8.916	1.00000952166629	1645	1650	-1	ATCCAC
MA0130.1	ZNF354C	8.723	0.991562152875337	1824	1829	-1	CTCCAC
MA0130.1	ZNF354C	8.723	0.991562152875337	1837	1842	-1	CTCCAC
MA0130.1	ZNF354C	8.916	1.00000952166629	2411	2416	-1	ATCCAC
MA0130.1	ZNF354C	8.723	0.991562152875337	2518	2523	1	CTCCAC
MA0130.1	ZNF354C	8.723	0.991562152875337	2774	2779	1	CTCCAC
MA0130.1	ZNF354C	8.916	1.00000952166629	2913	2918	1	ATCCAC

## Sheet: Ol_per1b
26 putative sites were predicted with these settings (99%) in sequence named Ol_per1b_promoter
Model ID	Model name	Score	Relative score	Start	End	Strand	predicted site sequence
MA0004.1	Arnt	10.351	0.999997274643696	47	52	-1	CACGTG
MA0004.1	Arnt	10.351	0.999997274643696	47	52	1	CACGTG
MA0006.1	Arnt::Ahr	9.603	1.00000777117414	1228	1233	-1	TGCGTG
MA0006.1	Arnt::Ahr	9.603	1.00000777117414	1709	1714	-1	TGCGTG
MA0133.1	BRCA1	8.351	1.00001505763814	1616	1622	1	ACAACAC
MA0099.2	JUN::FOS	10.664	1.00000086665524	1435	1441	-1	TGACTCA
MA0117.1	Mafb	9.499	0.999982751542034	1055	1062	1	GCTGACGG
MA0152.1	NFATC2	11.360	1.00001151560367	1331	1337	-1	TTTTCCA
MA0152.1	NFATC2	11.360	1.00001151560367	2853	2859	1	TTTTCCA
MA0089.1	NFE2L1::MafG	8.692	0.994791423381168	700	705	-1	GATGAC
MA0089.1	NFE2L1::MafG	8.692	0.994791423381168	718	723	-1	GATGAC
MA0089.1	NFE2L1::MafG	8.692	0.994791423381168	729	734	1	GATGAC
MA0089.1	NFE2L1::MafG	8.812	0.999988528354811	1924	1929	-1	CATGAC
MA0161.1	NFIC	9.697	0.999985774250323	1345	1350	1	TTGGCA
MA0075.1	Prrx2	9.124	0.999984728392131	2222	2226	-1	AATTA
MA0075.1	Prrx2	9.124	0.999984728392131	2882	2886	-1	AATTA
MA0442.1	SOX10	8.910	1.00000919071376	2807	2812	1	CTTTGT
MA0143.3	Sox2	13.699	0.995262101902661	1626	1633	-1	CCATTGTT
MA0087.1	Sox5	10.898	0.999999093102927	1625	1631	-1	ATTGTTA
MA0144.2	STAT3	15.891	0.990067111184983	2854	2864	-1	CTTCTTGGAAA
MA0519.1	Stat5a::Stat5b	16.096	0.990483784768468	2853	2863	1	TTTTCCAAGAA
MA0130.1	ZNF354C	8.723	0.991562152875337	274	279	1	CTCCAC
MA0130.1	ZNF354C	8.723	0.991562152875337	601	606	1	CTCCAC
MA0130.1	ZNF354C	8.916	1.00000952166629	726	731	-1	ATCCAC
MA0130.1	ZNF354C	8.723	0.991562152875337	1113	1118	-1	CTCCAC
MA0130.1	ZNF354C	8.916	1.00000952166629	2059	2064	-1	ATCCAC

## Sheet: Tn_per1b
41 putative sites were predicted with these settings (99%) in sequence named Tn_per1b_promoter
Model ID	Model name	Score	Relative score	Start	End	Strand	predicted site sequence
MA0151.1	ARID3A	9.844	0.99999069872597	87	92	-1	ATTAAA
MA0151.1	ARID3A	9.844	0.99999069872597	1076	1081	-1	ATTAAA
MA0004.1	Arnt	10.351	0.999997274643696	166	171	-1	CACGTG
MA0004.1	Arnt	10.351	0.999997274643696	166	171	1	CACGTG
MA0006.1	Arnt::Ahr	9.603	1.00000777117414	273	278	1	TGCGTG
MA0006.1	Arnt::Ahr	9.603	1.00000777117414	356	361	1	TGCGTG
MA0006.1	Arnt::Ahr	9.603	1.00000777117414	980	985	-1	TGCGTG
MA0006.1	Arnt::Ahr	9.603	1.00000777117414	1521	1526	-1	TGCGTG
MA0006.1	Arnt::Ahr	9.603	1.00000777117414	2116	2121	-1	TGCGTG
MA0133.1	BRCA1	8.351	1.00001505763814	377	383	-1	ACAACAC
MA0598.1	EHF	13.827	0.999996435734557	201	208	1	CCTTCCTG
MA0598.1	EHF	13.827	0.999996435734557	1330	1337	-1	CCTTCCTG
MA0031.1	FOXD1	12.509	1.00000386371292	954	961	-1	GTAAACAT
MA0117.1	Mafb	9.499	0.999982751542034	1394	1401	-1	GCTGACGC
MA0056.1	MZF1_1-4	9.085	0.999987358791193	623	628	1	TGGGGA
MA0056.1	MZF1_1-4	9.085	0.999987358791193	1889	1894	1	TGGGGA
MA0056.1	MZF1_1-4	9.085	0.999987358791193	1992	1997	1	TGGGGA
MA0089.1	NFE2L1::MafG	8.812	0.999988528354811	984	989	1	CATGAC
MA0089.1	NFE2L1::MafG	8.692	0.994791423381168	1818	1823	1	GATGAC
MA0089.1	NFE2L1::MafG	8.692	0.994791423381168	2375	2380	-1	GATGAC
MA0161.1	NFIC	9.697	0.999985774250323	2745	2750	-1	TTGGCA
MA0132.1	Pdx1	9.570	1.00000565147449	1532	1537	1	CTAATT
MA0132.1	Pdx1	9.570	1.00000565147449	1534	1539	-1	CTAATT
MA0075.1	Prrx2	9.124	0.999984728392131	89	93	-1	AATTA
MA0075.1	Prrx2	9.124	0.999984728392131	321	325	-1	AATTA
MA0075.1	Prrx2	9.124	0.999984728392131	322	326	1	AATTA
MA0075.1	Prrx2	9.124	0.999984728392131	516	520	1	AATTA
MA0075.1	Prrx2	9.124	0.999984728392131	778	782	-1	AATTA
MA0075.1	Prrx2	9.124	0.999984728392131	1533	1537	-1	AATTA
MA0075.1	Prrx2	9.124	0.999984728392131	1534	1538	1	AATTA
MA0442.1	SOX10	8.910	1.00000919071376	772	777	-1	CTTTGT
MA0442.1	SOX10	8.910	1.00000919071376	863	868	-1	CTTTGT
MA0442.1	SOX10	8.910	1.00000919071376	1602	1607	-1	CTTTGT
MA0442.1	SOX10	8.910	1.00000919071376	1739	1744	-1	CTTTGT
MA0442.1	SOX10	8.910	1.00000919071376	2437	2442	-1	CTTTGT
MA0130.1	ZNF354C	8.723	0.991562152875337	598	603	1	CTCCAC
MA0130.1	ZNF354C	8.916	1.00000952166629	1156	1161	-1	ATCCAC
MA0130.1	ZNF354C	8.916	1.00000952166629	2125	2130	-1	ATCCAC
MA0130.1	ZNF354C	8.723	0.991562152875337	2184	2189	-1	CTCCAC
MA0130.1	ZNF354C	8.916	1.00000952166629	2397	2402	1	ATCCAC
MA0130.1	ZNF354C	8.916	1.00000952166629	2654	2659	1	ATCCAC

## Sheet: Lo_per1
33 putative sites were predicted with these settings (99%) in sequence named Lo_per1_promoter kinds 10; Arnt 0; Arnt::Ahr 1
Model ID	Model name	Score	Relative score	Start	End	Strand	predicted site sequence
MA0151.1	ARID3A	9.844	0.99999069872597	346	351	-1	ATTAAA
MA0151.1	ARID3A	9.844	0.99999069872597	388	393	1	ATTAAA
MA0006.1	Arnt::Ahr	9.603	1.00000777117414	2178	2183	-1	TGCGTG
MA0037.2	GATA3	14.681	1.00000026762322	39	46	1	AGATAAGA
MA0099.2	JUN::FOS	10.664	1.00000086665524	2396	2402	1	TGACTCA
MA0056.1	MZF1_1-4	9.085	0.999987358791193	1576	1581	-1	TGGGGA
MA0056.1	MZF1_1-4	9.085	0.999987358791193	1660	1665	-1	TGGGGA
MA0056.1	MZF1_1-4	9.085	0.999987358791193	2191	2196	1	TGGGGA
MA0056.1	MZF1_1-4	9.085	0.999987358791193	2385	2390	-1	TGGGGA
MA0089.1	NFE2L1::MafG	8.812	0.999988528354811	187	192	1	CATGAC
MA0089.1	NFE2L1::MafG	8.812	0.999988528354811	192	197	1	CATGAC
MA0089.1	NFE2L1::MafG	8.812	0.999988528354811	580	585	1	CATGAC
MA0089.1	NFE2L1::MafG	8.692	0.994791423381168	815	820	1	GATGAC
MA0075.1	Prrx2	9.124	0.999984728392131	1824	1828	1	AATTA
MA0075.1	Prrx2	9.124	0.999984728392131	1980	1984	-1	AATTA
MA0442.1	SOX10	8.910	1.00000919071376	738	743	1	CTTTGT
MA0442.1	SOX10	8.910	1.00000919071376	951	956	1	CTTTGT
MA0442.1	SOX10	8.910	1.00000919071376	1407	1412	1	CTTTGT
MA0081.1	SPIB	10.470	1.00001471989147	791	797	-1	AGAGGAA
MA0081.1	SPIB	10.470	1.00001471989147	797	803	-1	AGAGGAA
MA0130.1	ZNF354C	8.723	0.991562152875337	86	91	-1	CTCCAC
MA0130.1	ZNF354C	8.916	1.00000952166629	204	209	1	ATCCAC
MA0130.1	ZNF354C	8.916	1.00000952166629	259	264	1	ATCCAC
MA0130.1	ZNF354C	8.723	0.991562152875337	416	421	-1	CTCCAC
MA0130.1	ZNF354C	8.916	1.00000952166629	456	461	-1	ATCCAC
MA0130.1	ZNF354C	8.723	0.991562152875337	471	476	-1	CTCCAC
MA0130.1	ZNF354C	8.723	0.991562152875337	476	481	-1	CTCCAC
MA0130.1	ZNF354C	8.916	1.00000952166629	568	573	-1	ATCCAC
MA0130.1	ZNF354C	8.916	1.00000952166629	1096	1101	-1	ATCCAC
MA0130.1	ZNF354C	8.723	0.991562152875337	1247	1252	-1	CTCCAC
MA0130.1	ZNF354C	8.723	0.991562152875337	1433	1438	1	CTCCAC
MA0130.1	ZNF354C	8.723	0.991562152875337	1468	1473	-1	CTCCAC
MA0130.1	ZNF354C	8.723	0.991562152875337	2908	2913	-1	CTCCAC

## Sheet: Mm_Per1
41 putative sites were predicted with these settings (99%) in sequence named Mm_Per1_promoter (2832 bp)
Model ID	Model name	Score	Relative score	Start	End	Strand	predicted site sequence
MA0151.1	ARID3A	9.844	0.99999069872597	764	769	-1	ATTAAA
MA0151.1	ARID3A	9.844	0.99999069872597	866	871	1	ATTAAA
MA0151.1	ARID3A	9.844	0.99999069872597	987	992	1	ATTAAA
MA0151.1	ARID3A	9.844	0.99999069872597	1332	1337	1	ATTAAA
MA0151.1	ARID3A	9.844	0.99999069872597	1712	1717	-1	ATTAAA
MA0151.1	ARID3A	9.844	0.99999069872597	1976	1981	-1	ATTAAA
MA0151.1	ARID3A	9.844	0.99999069872597	2001	2006	-1	ATTAAA
MA0004.1	Arnt	10.351	0.999997274643696	2499	2504	-1	CACGTG
MA0004.1	Arnt	10.351	0.999997274643696	2499	2504	1	CACGTG
MA0004.1	Arnt	10.351	0.999997274643696	2683	2688	-1	CACGTG
MA0004.1	Arnt	10.351	0.999997274643696	2683	2688	1	CACGTG
MA0141.2	Esrrb	16.365	0.990525008994762	112	123	-1	GGCCCAAGGTCA
MA0031.1	FOXD1	12.341	0.994351919224778	2470	2477	1	GTAAACAA
MA0033.1	FOXL1	8.715	1.00000408617734	2084	2091	1	TATACATA
MA0043.1	HLF	14.346	0.999987458384773	2106	2117	-1	GGTTACGTAATC
MA0099.2	JUN::FOS	10.664	1.00000086665524	1471	1477	1	TGACTCA
MA0104.3	Mycn	13.991	1.00000282489581	2683	2690	-1	GCCACGTG
MA0056.1	MZF1_1-4	9.085	0.999987358791193	786	791	1	TGGGGA
MA0056.1	MZF1_1-4	9.085	0.999987358791193	2289	2294	1	TGGGGA
MA0056.1	MZF1_1-4	9.085	0.999987358791193	2456	2461	-1	TGGGGA
MA0089.1	NFE2L1::MafG	8.812	0.999988528354811	2239	2244	-1	CATGAC
MA0161.1	NFIC	9.697	0.999985774250323	1605	1610	1	TTGGCA
MA0161.1	NFIC	9.697	0.999985774250323	2745	2750	-1	TTGGCA
MA0132.1	Pdx1	9.570	1.00000565147449	1199	1204	-1	CTAATT
MA0132.1	Pdx1	9.570	1.00000565147449	1570	1575	-1	CTAATT
MA0132.1	Pdx1	9.570	1.00000565147449	2094	2099	1	CTAATT
MA0075.1	Prrx2	9.124	0.999984728392131	135	139	-1	AATTA
MA0075.1	Prrx2	9.124	0.999984728392131	865	869	1	AATTA
MA0075.1	Prrx2	9.124	0.999984728392131	1199	1203	1	AATTA
MA0075.1	Prrx2	9.124	0.999984728392131	1570	1574	1	AATTA
MA0075.1	Prrx2	9.124	0.999984728392131	1887	1891	1	AATTA
MA0075.1	Prrx2	9.124	0.999984728392131	1978	1982	-1	AATTA
MA0075.1	Prrx2	9.124	0.999984728392131	1988	1992	1	AATTA
MA0075.1	Prrx2	9.124	0.999984728392131	2095	2099	-1	AATTA
MA0442.1	SOX10	8.910	1.00000919071376	548	553	1	CTTTGT
MA0442.1	SOX10	8.910	1.00000919071376	1137	1142	-1	CTTTGT
MA0442.1	SOX10	8.910	1.00000919071376	1170	1175	-1	CTTTGT
MA0442.1	SOX10	8.910	1.00000919071376	2306	2311	-1	CTTTGT
MA0103.2	ZEB1	14.587	0.993061606188087	747	755	-1	CCACACCTG
MA0130.1	ZNF354C	8.916	1.00000952166629	1600	1605	-1	ATCCAC
MA0130.1	ZNF354C	8.916	1.00000952166629	1732	1737	-1	ATCCAC

## Sheet: Hs_PER1
37 putative sites were predicted with these settings (99%) in sequence named Hs_PER1_promoter (2642 bp) kinds 19; Arnt 4; Arnt::Ahr 1
Model ID	Model name	Score	Relative score	Start	End	Strand	predicted site sequence
MA0004.1	Arnt	10.351	0.999997274643696	2421	2426	-1	CACGTG
MA0004.1	Arnt	10.351	0.999997274643696	2421	2426	1	CACGTG
MA0004.1	Arnt	10.351	0.999997274643696	2605	2610	-1	CACGTG
MA0004.1	Arnt	10.351	0.999997274643696	2605	2610	1	CACGTG
MA0006.1	Arnt::Ahr	9.603	1.00000777117414	1271	1276	-1	TGCGTG
MA0133.1	BRCA1	8.351	1.00001505763814	2	8	-1	ACAACAC
MA0598.1	EHF	13.827	0.999996435734557	106	113	-1	CCTTCCTG
MA0031.1	FOXD1	12.341	0.994351919224778	2392	2399	1	GTAAACAA
MA0043.1	HLF	14.346	0.999987458384773	2020	2031	-1	GGTTACGTAATC
MA0039.2	Klf4	15.000	0.991356889070784	2551	2560	1	AGGGCGTGGC
MA0056.1	MZF1_1-4	9.085	0.999987358791193	2378	2383	-1	TGGGGA
MA0056.1	MZF1_1-4	9.085	0.999987358791193	2520	2525	-1	TGGGGA
MA0161.1	NFIC	9.697	0.999985774250323	1087	1092	-1	TTGGCA
MA0161.1	NFIC	9.697	0.999985774250323	1769	1774	-1	TTGGCA
MA0161.1	NFIC	9.697	0.999985774250323	1895	1900	-1	TTGGCA
MA0161.1	NFIC	9.697	0.999985774250323	2500	2505	1	TTGGCA
MA0122.1	Nkx3-2	10.751	1.00001839914516	956	964	-1	TTAAGTGGA
MA0164.1	Nr2e3	11.665	0.99999539786683	2462	2468	-1	CAAGCTT
MA0506.1	NRF1	18.058	0.999999951315411	2329	2339	1	GCGCCTGCGCA
MA0067.1	Pax2	9.066	1.0000073641752	2272	2279	1	AGTCACGC
MA0132.1	Pdx1	9.570	1.00000565147449	796	801	-1	CTAATT
MA0132.1	Pdx1	9.570	1.00000565147449	1360	1365	1	CTAATT
MA0132.1	Pdx1	9.570	1.00000565147449	1526	1531	1	CTAATT
MA0132.1	Pdx1	9.570	1.00000565147449	1814	1819	-1	CTAATT
MA0075.1	Prrx2	9.124	0.999984728392131	796	800	1	AATTA
MA0075.1	Prrx2	9.124	0.999984728392131	1361	1365	-1	AATTA
MA0075.1	Prrx2	9.124	0.999984728392131	1527	1531	-1	AATTA
MA0075.1	Prrx2	9.124	0.999984728392131	1813	1817	-1	AATTA
MA0075.1	Prrx2	9.124	0.999984728392131	1814	1818	1	AATTA
MA0442.1	SOX10	8.910	1.00000919071376	494	499	-1	CTTTGT
MA0442.1	SOX10	8.910	1.00000919071376	2292	2297	-1	CTTTGT
MA0087.1	Sox5	10.898	0.999999093102927	2123	2129	-1	ATTGTTT
MA0595.1	SREBF1	15.079	0.999995258406373	898	907	1	ATCACCCCAC
MA0130.1	ZNF354C	8.723	0.991562152875337	511	516	-1	CTCCAC
MA0130.1	ZNF354C	8.723	0.991562152875337	876	881	-1	CTCCAC
MA0130.1	ZNF354C	8.916	1.00000952166629	955	960	1	ATCCAC
MA0130.1	ZNF354C	8.916	1.00000952166629	1752	1757	1	ATCCAC

## Sheet: Summary1
Genes	Motif total numbers	Motif kind numbers	Arnt	Arnt::Ahr
Dr_per1a	61	14	2	1
Dr_per1b	47	17	4	0
Tr_per1b	56	18
Ol_per1b	26	15
Tn_per1b	41	14
Lo_per1	33	10	0	1
Mm_Per1	42	16			2832 bp
Hs_PER1	37	19	4	1	2642 bp
Dr_per2a	47	16	4	2
Lo_per2	48	20	0	0
Hs_PER2	38	19	2	0
Dr_per3	63	16	2	0
Lo_per3	21	12	0	2	poly N
Hs_PER3	37	17	4	1	2887 bp

## Sheet: Summary2
	Dr_per1a	Dr_per1b	Tr_per1b	Ol_per1b	Tn_per1b	Lo_per1	Mm_Per1	Hs_PER1	family	class
	ARID3A (10)	ARID3A (6)	ARID3A (1)		ARID3A (2)	ARID3A (2)	ARID3A (7)		Arid	Helix-Turn-Helix
	Arnt (2)	Arnt (4)	Arnt (4)	Arnt (2)	Arnt (2)		Arnt (4)	Arnt (4)	Helix-Loop-Helix	Zipper-Type
	Arnt::Ahr (1)		Arnt::Ahr (7)	Arnt::Ahr (2)	Arnt::Ahr (5)	Arnt::Ahr (1)		Arnt::Ahr (1)	Helix-Loop-Helix	Zipper-Type
		Atoh1 (2)	Atoh1 (1)						Helix-Loop-Helix	Zipper-Type
			BRCA1 (1)	BRCA1 (1)	BRCA1 (1)			BRCA1 (1)	Other	Other
	CDX2 (1)								Homeodomain	Helix-Turn-Helix
			E2F1 (2)						E2F	Winged Helix-Turn-Helix
			E2F6 (1)						E2F	Winged Helix-Turn-Helix
			EHF (2)		EHF (2)			EHF (1)	ETS	Winged Helix-Turn-Helix
							Esrrb (1)		Hormone-nuclear Receptor	Zinc-coordinating
	FEV (3)		FEV (1)						Ets	Winged Helix-Turn-Helix
		FOXD1 (1)			FOXD1 (1)		FOXD1 (1)	FOXD1 (1)	Forkhead	Winged Helix-Turn-Helix
		FOXL1 (1)					FOXL1 (1)		Forkhead	Winged Helix-Turn-Helix
						GATA3 (1)			GATA	Zinc-coordinating
							HLF (1)	HLF (1)	Leucine Zipper	Zipper-Type
			HOXA5 (1)						Homeo	Helix-Turn-Helix
	JUN::FOS (1)			JUN::FOS (1)		JUN::FOS (1)	JUN::FOS (1)		Leucine Zipper	Zipper-Type
								Klf4 (1)	BetaBetaAlpha-zinc finger	Zinc-coordinating
		KLF5 (1)							BetaBetaAlpha-zinc Finger	Zinc-coordinating
				Mafb (1)	Mafb (1)				Leucine Zipper	Zipper-Type
							Mycn (1)		Helix-Loop-Helix	Zipper-Type
		MZF1_1-4 (2)	MZF1_1-4 (2)		MZF1_1-4 (3)	MZF1_1-4 (4)	MZF1_1-4 (3)	MZF1_1-4 (2)	BetaBetaAlpha-zinc finger	Zinc-coordinating
				NFATC2 (2)					Rel	Ig-fold
	NFE2L1::MafG (6)	NFE2L1::MafG (2)	NFE2L1::MafG (4)	NFE2L1::MafG (4)	NFE2L1::MafG (3)	NFE2L1::MafG (4)	NFE2L1::MafG (1)		Leucine Zipper	Zipper-Type
		NFIC (1)	NFIC (1)	NFIC (1)	NFIC (1)		NFIC (2)	NFIC (4)	NFI CCAAT-binding	Other
	Nkx2-5 (1)								Homeo	Helix-Turn-Helix
								Nkx3-2 (1)	Homeo	Helix-Turn-Helix
								Nr2e3 (1)	Hormone-nuclear Receptor	Zinc-coordinating
								NRF1 (1)	NRF	Other
		Pax2 (1)	Pax2 (2)					Pax2 (1)	Homeo	Helix-Turn-Helix
	Pdx1 (2)	Pdx1 (1)	Pdx1 (3)		Pdx1 (2)		Pdx1 (3)	Pdx1 (4)	Homeo	Helix-Turn-Helix
	Prrx2 (22)	Prrx2 (17)	Prrx2 (13)	Prrx2 (2)	Prrx2 (7)	Prrx2 (2)	Prrx2 (8)	Prrx2 (5)	Homeo	Helix-Turn-Helix
		REL (1)							Rel	Ig-fold
	SOX10 (5)	SOX10 (3)	SOX10 (1)	SOX10 (1)	SOX10 (5)	SOX10 (3)	SOX10 (4)	SOX10 (2)	High Mobility Group box (HMG)	Other Alpha-Helix
	Sox17 (1)								High Mobility Group box (HMG)	Other Alpha-Helix
				Sox2 (1)
	Sox5 (5)	Sox5 (2)		Sox5 (1)				Sox5 (1)	High Mobility Group box (HMG)	Other Alpha-Helix
						SPIB (2)			Ets	Winged Helix-Turn-Helix
								SREBF1 (1)	Helix-Loop-Helix	Zipper-Type
	SRY (1)								High Mobility Group box (HMG)	Other Alpha-Helix
				STAT3 (1)					Stat	Ig-fold
				Stat5a::Stat5b (1)					STAT	Other
		THAP1 (1)							THAP	Zinc-coordinating
							ZEB1 (1)		BetaBetaAlpha-zinc finger	Zinc-coordinating
		ZNF354C (1)	ZNF354C (9)	ZNF354C (5)	ZNF354C (6)	ZNF354C (13)	ZNF354C (2)	ZNF354C (4)	BetaBetaAlpha-zinc finger	Zinc-coordinating
Total numbers	61	47	56	26		33	42	37
Kind numbers	14	17	18	15		10	16	19
							2832 bp	2642 bp
