# Supplementary material for: The Molecular Evolution of Circadian Clock Genes in Spotted Gar (Lepisosteus oculatus)
Source: Genes (Basel). 2019 Aug 17;10(8):622. doi: 10.3390/genes10080622 (PMC6723592; doi:10.3390/genes10080622)
Supplement: Supplementary file 1 [file genes-10-00622-s001.zip › Supplement Table3.xlsx]

## Sheet: Dr_per2a
47 putative sites were predicted with these settings (99%) in sequence named Dr_per2a_promoter kinds 16; Arnt 4; Arnt::Ahr 2
Model ID	Model name	Score	Relative score	Start	End	Strand	predicted site sequence
MA0151.1	ARID3A	9.844	0.99999069872597	46	51	-1	ATTAAA
MA0151.1	ARID3A	9.844	0.99999069872597	153	158	1	ATTAAA
MA0151.1	ARID3A	9.844	0.99999069872597	538	543	1	ATTAAA
MA0151.1	ARID3A	9.844	0.99999069872597	941	946	1	ATTAAA
MA0151.1	ARID3A	9.844	0.99999069872597	1139	1144	1	ATTAAA
MA0151.1	ARID3A	9.844	0.99999069872597	1330	1335	1	ATTAAA
MA0151.1	ARID3A	9.844	0.99999069872597	1349	1354	-1	ATTAAA
MA0151.1	ARID3A	9.844	0.99999069872597	2520	2525	-1	ATTAAA
MA0004.1	Arnt	10.351	0.999997274643696	2479	2484	-1	CACGTG
MA0004.1	Arnt	10.351	0.999997274643696	2479	2484	1	CACGTG
MA0004.1	Arnt	10.351	0.999997274643696	2814	2819	-1	CACGTG
MA0004.1	Arnt	10.351	0.999997274643696	2814	2819	1	CACGTG
MA0006.1	Arnt::Ahr	9.603	1.00000777117414	1623	1628	1	TGCGTG
MA0006.1	Arnt::Ahr	9.603	1.00000777117414	2581	2586	-1	TGCGTG
MA0461.1	Atoh1	14.033	1.00000083402122	1687	1694	-1	CAGATGGC
MA0133.1	BRCA1	8.351	1.00001505763814	1106	1112	1	ACAACAC
MA0466.1	CEBPB	16.761	0.995630514408312	2283	2293	-1	TATTGCATAAT
MA0259.1	HIF1A::ARNT	11.199	0.999998917593804	2584	2591	-1	GGACGTGC
MA0152.1	NFATC2	11.360	1.00001151560367	850	856	1	TTTTCCA
MA0089.1	NFE2L1::MafG	8.812	0.999988528354811	2961	2966	-1	CATGAC
MA0161.1	NFIC	9.697	0.999985774250323	1240	1245	1	TTGGCA
MA0075.1	Prrx2	9.124	0.999984728392131	929	933	1	AATTA
MA0075.1	Prrx2	9.124	0.999984728392131	949	953	-1	AATTA
MA0075.1	Prrx2	9.124	0.999984728392131	982	986	-1	AATTA
MA0075.1	Prrx2	9.124	0.999984728392131	1087	1091	1	AATTA
MA0075.1	Prrx2	9.124	0.999984728392131	1137	1141	-1	AATTA
MA0075.1	Prrx2	9.124	0.999984728392131	1138	1142	1	AATTA
MA0075.1	Prrx2	9.124	0.999984728392131	1145	1149	1	AATTA
MA0075.1	Prrx2	9.124	0.999984728392131	1148	1152	-1	AATTA
MA0075.1	Prrx2	9.124	0.999984728392131	1149	1153	1	AATTA
MA0075.1	Prrx2	9.124	0.999984728392131	1152	1156	-1	AATTA
MA0075.1	Prrx2	9.124	0.999984728392131	1153	1157	1	AATTA
MA0075.1	Prrx2	9.124	0.999984728392131	1504	1508	-1	AATTA
MA0075.1	Prrx2	9.124	0.999984728392131	1894	1898	1	AATTA
MA0442.1	SOX10	8.910	1.00000919071376	1682	1687	-1	CTTTGT
MA0442.1	SOX10	8.910	1.00000919071376	1974	1979	1	CTTTGT
MA0442.1	SOX10	8.910	1.00000919071376	2133	2138	-1	CTTTGT
MA0442.1	SOX10	8.910	1.00000919071376	2177	2182	1	CTTTGT
MA0442.1	SOX10	8.910	1.00000919071376	2510	2515	-1	CTTTGT
MA0143.3	Sox2	13.966	0.999998448207747	1973	1980	1	CCTTTGTT
MA0143.3	Sox2	13.966	0.999998448207747	2176	2183	1	CCTTTGTT
MA0087.1	Sox5	10.898	0.999999093102927	101	107	-1	ATTGTTT
MA0087.1	Sox5	10.898	0.999999093102927	832	838	-1	ATTGTTA
MA0087.1	Sox5	10.898	0.999999093102927	1124	1130	-1	ATTGTTT
MA0081.1	SPIB	10.470	1.00001471989147	1831	1837	-1	AGAGGAA
MA0130.1	ZNF354C	8.723	0.991562152875337	145	150	-1	CTCCAC
MA0130.1	ZNF354C	8.916	1.00000952166629	262	267	1	ATCCAC

## Sheet: Tr_per2a
17 putative sites were predicted with these settings (99%) in sequence named Tr_per2a_promoter poly N
Model ID	Model name	Score	Relative score	Start	End	Strand	predicted site sequence
MA0151.1	ARID3A	9.844	0.99999069872597	2377	2382	1	ATTAAA
MA0006.1	Arnt::Ahr	9.603	1.00000777117414	73	78	1	TGCGTG
MA0006.1	Arnt::Ahr	9.603	1.00000777117414	2523	2528	-1	TGCGTG
MA0598.1	EHF	13.785	0.999247022328405	150	157	1	ACTTCCTG
MA0156.1	FEV	11.851	0.993156580760528	150	157	-1	CAGGAAGT
MA0099.2	JUN::FOS	10.664	1.00000086665524	2757	2763	-1	TGACTCA
MA0117.1	Mafb	9.499	0.999982751542034	59	66	1	GCTGACGC
MA0056.1	MZF1_1-4	9.085	0.999987358791193	2591	2596	-1	TGGGGA
MA0089.1	NFE2L1::MafG	8.692	0.994791423381168	1964	1969	-1	GATGAC
MA0089.1	NFE2L1::MafG	8.692	0.994791423381168	1973	1978	-1	GATGAC
MA0132.1	Pdx1	9.570	1.00000565147449	2327	2332	-1	CTAATT
MA0132.1	Pdx1	9.570	1.00000565147449	2374	2379	1	CTAATT
MA0075.1	Prrx2	9.124	0.999984728392131	2327	2331	1	AATTA
MA0075.1	Prrx2	9.124	0.999984728392131	2375	2379	-1	AATTA
MA0075.1	Prrx2	9.124	0.999984728392131	2376	2380	1	AATTA
MA0442.1	SOX10	8.910	1.00000919071376	2815	2820	-1	CTTTGT
MA0522.1	Tcf3	15.933	0.997184473764671	2768	2778	1	CACAGCTGCTG

## Sheet: Tr_per2b
27 putative sites were predicted with these settings (99%) in sequence named Tr_per2b_promoter
Model ID	Model name	Score	Relative score	Start	End	Strand	predicted site sequence
MA0151.1	ARID3A	9.844	0.99999069872597	2277	2282	-1	ATTAAA
MA0151.1	ARID3A	9.844	0.99999069872597	2335	2340	1	ATTAAA
MA0598.1	EHF	13.785	0.999247022328405	1730	1737	1	ACTTCCTG
MA0598.1	EHF	13.827	0.999996435734557	2102	2109	1	CCTTCCTG
MA0156.1	FEV	11.851	0.993156580760528	1730	1737	-1	CAGGAAGT
MA0056.1	MZF1_1-4	9.085	0.999987358791193	2302	2307	-1	TGGGGA
MA0152.1	NFATC2	11.360	1.00001151560367	1324	1330	-1	TTTTCCA
MA0152.1	NFATC2	11.360	1.00001151560367	2077	2083	-1	TTTTCCA
MA0152.1	NFATC2	11.360	1.00001151560367	2956	2962	-1	TTTTCCA
MA0089.1	NFE2L1::MafG	8.812	0.999988528354811	2648	2653	-1	CATGAC
MA0506.1	NRF1	17.763	0.996356757722548	157	167	-1	GCGCATGCGCA
MA0506.1	NRF1	17.256	0.990095404666339	158	168	1	GCGCATGCGCG
MA0067.1	Pax2	8.933	0.994784620157539	919	926	1	TGTCACGG
MA0132.1	Pdx1	9.570	1.00000565147449	2792	2797	1	CTAATT
MA0075.1	Prrx2	9.124	0.999984728392131	772	776	-1	AATTA
MA0075.1	Prrx2	9.124	0.999984728392131	1470	1474	-1	AATTA
MA0075.1	Prrx2	9.124	0.999984728392131	2339	2343	1	AATTA
MA0075.1	Prrx2	9.124	0.999984728392131	2590	2594	-1	AATTA
MA0075.1	Prrx2	9.124	0.999984728392131	2793	2797	-1	AATTA
MA0442.1	SOX10	8.910	1.00000919071376	1046	1051	1	CTTTGT
MA0442.1	SOX10	8.910	1.00000919071376	2871	2876	1	CTTTGT
MA0143.3	Sox2	13.966	0.999998448207747	2870	2877	1	CCTTTGTT
MA0514.1	Sox3	15.834	0.999994665934889	2870	2879	1	CCTTTGTTTT
MA0130.1	ZNF354C	8.916	1.00000952166629	360	365	-1	ATCCAC
MA0130.1	ZNF354C	8.916	1.00000952166629	383	388	-1	ATCCAC
MA0130.1	ZNF354C	8.916	1.00000952166629	2757	2762	-1	ATCCAC
MA0130.1	ZNF354C	8.916	1.00000952166629	2915	2920	1	ATCCAC

## Sheet: Ol_per2a
36 putative sites were predicted with these settings (99%) in sequence named Ol_per2a_promoter
Model ID	Model name	Score	Relative score	Start	End	Strand	predicted site sequence
MA0151.1	ARID3A	9.844	0.99999069872597	136	141	-1	ATTAAA
MA0151.1	ARID3A	9.844	0.99999069872597	602	607	1	ATTAAA
MA0006.1	Arnt::Ahr	9.603	1.00000777117414	394	399	1	TGCGTG
MA0006.1	Arnt::Ahr	9.603	1.00000777117414	1783	1788	1	TGCGTG
MA0006.1	Arnt::Ahr	9.603	1.00000777117414	2411	2416	1	TGCGTG
MA0133.1	BRCA1	8.351	1.00001505763814	158	164	-1	ACAACAC
MA0152.1	NFATC2	11.360	1.00001151560367	1212	1218	1	TTTTCCA
MA0152.1	NFATC2	11.360	1.00001151560367	1401	1407	-1	TTTTCCA
MA0089.1	NFE2L1::MafG	8.812	0.999988528354811	1845	1850	-1	CATGAC
MA0161.1	NFIC	9.697	0.999985774250323	380	385	1	TTGGCA
MA0161.1	NFIC	9.697	0.999985774250323	1998	2003	-1	TTGGCA
MA0160.1	NR4A2	11.635	0.999998120188674	1533	1540	1	AAGGTCAC
MA0132.1	Pdx1	9.570	1.00000565147449	2495	2500	-1	CTAATT
MA0075.1	Prrx2	9.124	0.999984728392131	460	464	1	AATTA
MA0075.1	Prrx2	9.124	0.999984728392131	482	486	-1	AATTA
MA0075.1	Prrx2	9.124	0.999984728392131	666	670	1	AATTA
MA0075.1	Prrx2	9.124	0.999984728392131	778	782	-1	AATTA
MA0075.1	Prrx2	9.124	0.999984728392131	1126	1130	-1	AATTA
MA0075.1	Prrx2	9.124	0.999984728392131	1127	1131	1	AATTA
MA0075.1	Prrx2	9.124	0.999984728392131	1899	1903	-1	AATTA
MA0075.1	Prrx2	9.124	0.999984728392131	1985	1989	-1	AATTA
MA0075.1	Prrx2	9.124	0.999984728392131	2027	2031	-1	AATTA
MA0075.1	Prrx2	9.124	0.999984728392131	2051	2055	1	AATTA
MA0075.1	Prrx2	9.124	0.999984728392131	2495	2499	1	AATTA
MA0075.1	Prrx2	9.124	0.999984728392131	2526	2530	-1	AATTA
MA0075.1	Prrx2	9.124	0.999984728392131	2539	2543	-1	AATTA
MA0442.1	SOX10	8.910	1.00000919071376	684	689	1	CTTTGT
MA0442.1	SOX10	8.910	1.00000919071376	1248	1253	1	CTTTGT
MA0442.1	SOX10	8.910	1.00000919071376	1412	1417	-1	CTTTGT
MA0442.1	SOX10	8.910	1.00000919071376	2233	2238	1	CTTTGT
MA0087.1	Sox5	10.898	0.999999093102927	329	335	1	ATTGTTT
MA0081.1	SPIB	10.470	1.00001471989147	1258	1264	-1	AGAGGAA
MA0595.1	SREBF1	15.027	0.998853404983555	2615	2624	-1	ATCACCCCAT
MA0596.1	SREBF2	15.313	1.0000002613	2615	2624	1	ATGGGGTGAT
MA0130.1	ZNF354C	8.916	1.00000952166629	2506	2511	1	ATCCAC
MA0130.1	ZNF354C	8.723	0.991562152875337	2821	2826	1	CTCCAC

## Sheet: Ol_per2b
32 putative sites were predicted with these settings (99%) in sequence named Ol_per2b_promoter
Model ID	Model name	Score	Relative score	Start	End	Strand	predicted site sequence
MA0151.1	ARID3A	9.844	0.99999069872597	761	766	-1	ATTAAA
MA0151.1	ARID3A	9.844	0.99999069872597	1591	1596	-1	ATTAAA
MA0151.1	ARID3A	9.844	0.99999069872597	2711	2716	-1	ATTAAA
MA0133.1	BRCA1	8.351	1.00001505763814	1142	1148	-1	ACAACAC
MA0598.1	EHF	13.827	0.999996435734557	1758	1765	-1	CCTTCCTG
MA0479.1	FOXH1	16.038	0.99824015478423	459	469	-1	TGCAATCCACA
MA0157.1	FOXO3	12.142	0.999999047725345	2667	2674	1	TGTAAACA
MA0493.1	Klf1	16.644	0.9929794795096	1473	1483	-1	AGCCACACCCA
MA0039.2	Klf4	15.416	0.998424651771266	1473	1482	1	TGGGTGTGGC
MA0089.1	NFE2L1::MafG	8.812	0.999988528354811	1046	1051	-1	CATGAC
MA0089.1	NFE2L1::MafG	8.812	0.999988528354811	1159	1164	1	CATGAC
MA0089.1	NFE2L1::MafG	8.812	0.999988528354811	1200	1205	-1	CATGAC
MA0089.1	NFE2L1::MafG	8.812	0.999988528354811	1547	1552	1	CATGAC
MA0089.1	NFE2L1::MafG	8.692	0.994791423381168	2023	2028	-1	GATGAC
MA0506.1	NRF1	17.763	0.996356757722548	253	263	-1	GCGCATGCGCA
MA0506.1	NRF1	17.256	0.990095404666339	254	264	1	GCGCATGCGCG
MA0132.1	Pdx1	9.570	1.00000565147449	589	594	-1	CTAATT
MA0132.1	Pdx1	9.570	1.00000565147449	2714	2719	-1	CTAATT
MA0075.1	Prrx2	9.124	0.999984728392131	588	592	-1	AATTA
MA0075.1	Prrx2	9.124	0.999984728392131	589	593	1	AATTA
MA0075.1	Prrx2	9.124	0.999984728392131	1977	1981	-1	AATTA
MA0075.1	Prrx2	9.124	0.999984728392131	2548	2552	1	AATTA
MA0075.1	Prrx2	9.124	0.999984728392131	2563	2567	-1	AATTA
MA0075.1	Prrx2	9.124	0.999984728392131	2713	2717	-1	AATTA
MA0075.1	Prrx2	9.124	0.999984728392131	2714	2718	1	AATTA
MA0442.1	SOX10	8.910	1.00000919071376	1039	1044	-1	CTTTGT
MA0442.1	SOX10	8.910	1.00000919071376	2812	2817	1	CTTTGT
MA0130.1	ZNF354C	8.916	1.00000952166629	460	465	-1	ATCCAC
MA0130.1	ZNF354C	8.916	1.00000952166629	481	486	-1	ATCCAC
MA0130.1	ZNF354C	8.723	0.991562152875337	1491	1496	-1	CTCCAC
MA0130.1	ZNF354C	8.916	1.00000952166629	1905	1910	1	ATCCAC
MA0130.1	ZNF354C	8.723	0.991562152875337	2884	2889	-1	CTCCAC

## Sheet: Tn_per2a
54 putative sites were predicted with these settings (99%) in sequence named Tn_per2a_promoter
Model ID	Model name	Score	Relative score	Start	End	Strand	predicted site sequence
MA0151.1	ARID3A	9.844	0.99999069872597	732	737	1	ATTAAA
MA0151.1	ARID3A	9.844	0.99999069872597	1113	1118	1	ATTAAA
MA0151.1	ARID3A	9.844	0.99999069872597	2264	2269	1	ATTAAA
MA0006.1	Arnt::Ahr	9.603	1.00000777117414	137	142	1	TGCGTG
MA0006.1	Arnt::Ahr	9.603	1.00000777117414	555	560	-1	TGCGTG
MA0006.1	Arnt::Ahr	9.603	1.00000777117414	1782	1787	1	TGCGTG
MA0006.1	Arnt::Ahr	9.603	1.00000777117414	1879	1884	-1	TGCGTG
MA0006.1	Arnt::Ahr	9.603	1.00000777117414	2179	2184	1	TGCGTG
MA0461.1	Atoh1	14.033	1.00000083402122	1883	1890	1	CAGATGGC
MA0018.2	CREB1	11.569	1.00001610713187	2046	2053	-1	TGACGTCA
MA0018.2	CREB1	11.569	1.00001610713187	2046	2053	1	TGACGTCA
MA0594.1	Hoxa9	17.333	0.999999197020173	2762	2772	-1	GCCATAAATCA
MA0117.1	Mafb	9.499	0.999982751542034	604	611	-1	GCTGACGC
MA0117.1	Mafb	9.499	0.999982751542034	2137	2144	1	GCTGACGC
MA0056.1	MZF1_1-4	9.085	0.999987358791193	2868	2873	-1	TGGGGA
MA0152.1	NFATC2	11.360	1.00001151560367	529	535	1	TTTTCCA
MA0089.1	NFE2L1::MafG	8.692	0.994791423381168	390	395	1	GATGAC
MA0089.1	NFE2L1::MafG	8.692	0.994791423381168	612	617	1	GATGAC
MA0089.1	NFE2L1::MafG	8.812	0.999988528354811	1090	1095	-1	CATGAC
MA0089.1	NFE2L1::MafG	8.692	0.994791423381168	1240	1245	1	GATGAC
MA0089.1	NFE2L1::MafG	8.692	0.994791423381168	1249	1254	-1	GATGAC
MA0089.1	NFE2L1::MafG	8.812	0.999988528354811	1448	1453	-1	CATGAC
MA0089.1	NFE2L1::MafG	8.812	0.999988528354811	1565	1570	1	CATGAC
MA0089.1	NFE2L1::MafG	8.692	0.994791423381168	2158	2163	-1	GATGAC
MA0089.1	NFE2L1::MafG	8.692	0.994791423381168	2475	2480	-1	GATGAC
MA0161.1	NFIC	9.697	0.999985774250323	938	943	1	TTGGCA
MA0161.1	NFIC	9.697	0.999985774250323	1602	1607	1	TTGGCA
MA0161.1	NFIC	9.697	0.999985774250323	2450	2455	1	TTGGCA
MA0063.1	Nkx2-5	9.317	0.999992299524822	730	736	-1	TTAATTG
MA0504.1	NR2C2	21.937	0.999819673282273	2657	2671	1	AGAGGTCAGAGGTCA
MA0164.1	Nr2e3	11.665	0.99999539786683	861	867	-1	CAAGCTT
MA0160.1	NR4A2	11.635	0.999998120188674	218	225	1	AAGGTCAC
MA0067.1	Pax2	8.933	0.994784620157539	1980	1987	-1	TGTCACGG
MA0067.1	Pax2	8.933	0.994784620157539	2118	2125	1	TGTCACGC
MA0075.1	Prrx2	9.124	0.999984728392131	731	735	1	AATTA
MA0075.1	Prrx2	9.124	0.999984728392131	1139	1143	-1	AATTA
MA0075.1	Prrx2	9.124	0.999984728392131	1730	1734	-1	AATTA
MA0512.1	Rxra	16.277	0.998783494602113	2656	2666	1	CAGAGGTCAGA
MA0442.1	SOX10	8.910	1.00000919071376	706	711	1	CTTTGT
MA0087.1	Sox5	10.898	0.999999093102927	727	733	-1	ATTGTTT
MA0087.1	Sox5	10.898	0.999999093102927	737	743	-1	ATTGTTT
MA0087.1	Sox5	10.898	0.999999093102927	1366	1372	-1	ATTGTTT
MA0081.1	SPIB	10.470	1.00001471989147	299	305	-1	AGAGGAA
MA0081.1	SPIB	10.470	1.00001471989147	2053	2059	1	AGAGGAA
MA0130.1	ZNF354C	8.723	0.991562152875337	58	63	-1	CTCCAC
MA0130.1	ZNF354C	8.723	0.991562152875337	372	377	-1	CTCCAC
MA0130.1	ZNF354C	8.723	0.991562152875337	436	441	-1	CTCCAC
MA0130.1	ZNF354C	8.723	0.991562152875337	695	700	1	CTCCAC
MA0130.1	ZNF354C	8.723	0.991562152875337	1048	1053	-1	CTCCAC
MA0130.1	ZNF354C	8.723	0.991562152875337	1960	1965	-1	CTCCAC
MA0130.1	ZNF354C	8.723	0.991562152875337	1994	1999	1	CTCCAC
MA0130.1	ZNF354C	8.723	0.991562152875337	2033	2038	-1	CTCCAC
MA0130.1	ZNF354C	8.916	1.00000952166629	2172	2177	-1	ATCCAC
MA0130.1	ZNF354C	8.723	0.991562152875337	2623	2628	1	CTCCAC

## Sheet: Tn_per2b
45 putative sites were predicted with these settings (99%) in sequence named Tn_per2b_promoter 少量poly N
Model ID	Model name	Score	Relative score	Start	End	Strand	predicted site sequence
MA0151.1	ARID3A	9.844	0.99999069872597	1045	1050	-1	ATTAAA
MA0151.1	ARID3A	9.844	0.99999069872597	1569	1574	-1	ATTAAA
MA0598.1	EHF	13.785	0.999247022328405	1871	1878	1	ACTTCCTG
MA0156.1	FEV	11.851	0.993156580760528	1871	1878	-1	CAGGAAGT
MA0099.2	JUN::FOS	10.664	1.00000086665524	2580	2586	1	TGACTCA
MA0100.2	Myb	15.270	0.99930941776715	2172	2181	1	CCAACTGTCA
MA0056.1	MZF1_1-4	9.085	0.999987358791193	435	440	1	TGGGGA
MA0152.1	NFATC2	11.360	1.00001151560367	246	252	1	TTTTCCA
MA0152.1	NFATC2	11.360	1.00001151560367	2157	2163	1	TTTTCCA
MA0152.1	NFATC2	11.360	1.00001151560367	2511	2517	1	TTTTCCA
MA0089.1	NFE2L1::MafG	8.812	0.999988528354811	1743	1748	1	CATGAC
MA0089.1	NFE2L1::MafG	8.692	0.994791423381168	1774	1779	-1	GATGAC
MA0089.1	NFE2L1::MafG	8.692	0.994791423381168	1839	1844	-1	GATGAC
MA0089.1	NFE2L1::MafG	8.812	0.999988528354811	2178	2183	-1	CATGAC
MA0089.1	NFE2L1::MafG	8.692	0.994791423381168	2357	2362	1	GATGAC
MA0089.1	NFE2L1::MafG	8.692	0.994791423381168	2578	2583	1	GATGAC
MA0124.1	NKX3-1	11.580	0.99998270615936	1669	1675	1	ATACTTA
MA0506.1	NRF1	17.763	0.996356757722548	174	184	-1	GCGCATGCGCA
MA0506.1	NRF1	17.256	0.990095404666339	175	185	1	GCGCATGCGCG
MA0067.1	Pax2	8.933	0.994784620157539	985	992	-1	TGTCACGG
MA0132.1	Pdx1	9.570	1.00000565147449	655	660	1	CTAATT
MA0132.1	Pdx1	9.570	1.00000565147449	809	814	1	CTAATT
MA0075.1	Prrx2	9.124	0.999984728392131	211	215	-1	AATTA
MA0075.1	Prrx2	9.124	0.999984728392131	477	481	-1	AATTA
MA0075.1	Prrx2	9.124	0.999984728392131	632	636	-1	AATTA
MA0075.1	Prrx2	9.124	0.999984728392131	656	660	-1	AATTA
MA0075.1	Prrx2	9.124	0.999984728392131	676	680	1	AATTA
MA0075.1	Prrx2	9.124	0.999984728392131	810	814	-1	AATTA
MA0075.1	Prrx2	9.124	0.999984728392131	1047	1051	-1	AATTA
MA0075.1	Prrx2	9.124	0.999984728392131	2470	2474	-1	AATTA
MA0442.1	SOX10	8.910	1.00000919071376	25	30	1	CTTTGT
MA0442.1	SOX10	8.910	1.00000919071376	33	38	1	CTTTGT
MA0442.1	SOX10	8.910	1.00000919071376	1032	1037	1	CTTTGT
MA0442.1	SOX10	8.910	1.00000919071376	1080	1085	1	CTTTGT
MA0442.1	SOX10	8.910	1.00000919071376	1534	1539	1	CTTTGT
MA0442.1	SOX10	8.910	1.00000919071376	1583	1588	1	CTTTGT
MA0442.1	SOX10	8.910	1.00000919071376	2273	2278	1	CTTTGT
MA0143.3	Sox2	13.699	0.995262101902661	992	999	-1	CCATTGTT
MA0130.1	ZNF354C	8.916	1.00000952166629	5	10	-1	ATCCAC
MA0130.1	ZNF354C	8.916	1.00000952166629	378	383	-1	ATCCAC
MA0130.1	ZNF354C	8.723	0.991562152875337	2205	2210	-1	CTCCAC
MA0130.1	ZNF354C	8.723	0.991562152875337	2215	2220	-1	CTCCAC
MA0130.1	ZNF354C	8.723	0.991562152875337	2525	2530	-1	CTCCAC
MA0130.1	ZNF354C	8.916	1.00000952166629	2676	2681	-1	ATCCAC
MA0130.1	ZNF354C	8.916	1.00000952166629	2910	2915	1	ATCCAC

## Sheet: Lo_per2
48 putative sites were predicted with these settings (99%) in sequence named Lo_per2_promoter kinds 20; Arnt 0; Arnt::Ahr 0
Model ID	Model name	Score	Relative score	Start	End	Strand	predicted site sequence
MA0151.1	ARID3A	9.844	0.99999069872597	40	45	-1	ATTAAA
MA0151.1	ARID3A	9.844	0.99999069872597	55	60	-1	ATTAAA
MA0151.1	ARID3A	9.844	0.99999069872597	65	70	-1	ATTAAA
MA0151.1	ARID3A	9.844	0.99999069872597	471	476	1	ATTAAA
MA0151.1	ARID3A	9.844	0.99999069872597	742	747	1	ATTAAA
MA0151.1	ARID3A	9.844	0.99999069872597	956	961	-1	ATTAAA
MA0151.1	ARID3A	9.844	0.99999069872597	2724	2729	-1	ATTAAA
MA0151.1	ARID3A	9.844	0.99999069872597	2964	2969	-1	ATTAAA
MA0462.1	BATF::JUN	16.015	0.990696506589703	1377	1387	-1	AAAATGACTCA
MA0468.1	DUX4	17.448	0.995627678873461	735	745	-1	TAATCCAATCA
MA0156.1	FEV	12.047	1.00001048054554	2898	2905	-1	CAGGAAAT
MA0476.1	FOS	15.208	0.991769382484103	1375	1385	1	GCTGAGTCATT
MA0158.1	HOXA5	9.854	0.999983927598182	980	987	1	CACTAATT
MA0099.2	JUN::FOS	10.664	1.00000086665524	1377	1383	-1	TGACTCA
MA0147.2	Myc	15.201	0.997931481658851	1358	1367	-1	CCATGTGGTT
MA0056.1	MZF1_1-4	9.085	0.999987358791193	1226	1231	1	TGGGGA
MA0056.1	MZF1_1-4	9.085	0.999987358791193	1805	1810	-1	TGGGGA
MA0152.1	NFATC2	11.360	1.00001151560367	1510	1516	1	TTTTCCA
MA0089.1	NFE2L1::MafG	8.812	0.999988528354811	799	804	-1	CATGAC
MA0161.1	NFIC	9.697	0.999985774250323	868	873	1	TTGGCA
MA0161.1	NFIC	9.697	0.999985774250323	2444	2449	-1	TTGGCA
MA0164.1	Nr2e3	11.665	0.99999539786683	1865	1871	-1	CAAGCTT
MA0160.1	NR4A2	11.635	0.999998120188674	2179	2186	-1	AAGGTCAC
MA0132.1	Pdx1	9.570	1.00000565147449	256	261	-1	CTAATT
MA0132.1	Pdx1	9.570	1.00000565147449	982	987	1	CTAATT
MA0075.1	Prrx2	9.124	0.999984728392131	42	46	-1	AATTA
MA0075.1	Prrx2	9.124	0.999984728392131	57	61	-1	AATTA
MA0075.1	Prrx2	9.124	0.999984728392131	256	260	1	AATTA
MA0075.1	Prrx2	9.124	0.999984728392131	566	570	-1	AATTA
MA0075.1	Prrx2	9.124	0.999984728392131	574	578	1	AATTA
MA0075.1	Prrx2	9.124	0.999984728392131	983	987	-1	AATTA
MA0075.1	Prrx2	9.124	0.999984728392131	1170	1174	1	AATTA
MA0075.1	Prrx2	9.124	0.999984728392131	1190	1194	-1	AATTA
MA0075.1	Prrx2	9.124	0.999984728392131	1197	1201	1	AATTA
MA0075.1	Prrx2	9.124	0.999984728392131	1333	1337	1	AATTA
MA0075.1	Prrx2	9.124	0.999984728392131	2203	2207	-1	AATTA
MA0075.1	Prrx2	9.124	0.999984728392131	2246	2250	1	AATTA
MA0075.1	Prrx2	9.124	0.999984728392131	2391	2395	-1	AATTA
MA0075.1	Prrx2	9.124	0.999984728392131	2966	2970	-1	AATTA
MA0442.1	SOX10	8.910	1.00000919071376	837	842	-1	CTTTGT
MA0442.1	SOX10	8.910	1.00000919071376	1531	1536	1	CTTTGT
MA0087.1	Sox5	10.898	0.999999093102927	395	401	1	ATTGTTT
MA0087.1	Sox5	10.898	0.999999093102927	2872	2878	1	ATTGTTT
MA0081.1	SPIB	10.470	1.00001471989147	786	792	1	AGAGGAA
MA0081.1	SPIB	10.470	1.00001471989147	2687	2693	1	AGAGGAA
MA0130.1	ZNF354C	8.723	0.991562152875337	878	883	-1	CTCCAC
MA0130.1	ZNF354C	8.723	0.991562152875337	1436	1441	1	CTCCAC
MA0130.1	ZNF354C	8.723	0.991562152875337	2145	2150	-1	CTCCAC

## Sheet: Mm_Per2
28 putative sites were predicted with these settings (99%) in sequence named Mm_Per2_promoter
Model ID	Model name	Score	Relative score	Start	End	Strand	predicted site sequence
MA0151.1	ARID3A	9.844	0.99999069872597	70	75	-1	ATTAAA
MA0151.1	ARID3A	9.844	0.99999069872597	980	985	-1	ATTAAA
MA0006.1	Arnt::Ahr	9.603	1.00000777117414	2355	2360	-1	TGCGTG
MA0076.2	ELK4	16.690	1.00000376931487	2772	2782	-1	CCACTTCCGGC
MA0156.1	FEV	12.047	1.00001048054554	2328	2335	-1	CAGGAAAT
MA0033.1	FOXL1	8.715	1.00000408617734	340	347	1	TATACATA
MA0037.2	GATA3	14.681	1.00000026762322	694	701	-1	AGATAAGA
MA0099.2	JUN::FOS	10.664	1.00000086665524	1570	1576	-1	TGACTCA
MA0056.1	MZF1_1-4	9.085	0.999987358791193	440	445	1	TGGGGA
MA0056.1	MZF1_1-4	9.085	0.999987358791193	1211	1216	-1	TGGGGA
MA0056.1	MZF1_1-4	9.085	0.999987358791193	1507	1512	1	TGGGGA
MA0089.1	NFE2L1::MafG	8.692	0.994791423381168	653	658	-1	GATGAC
MA0089.1	NFE2L1::MafG	8.812	0.999988528354811	661	666	1	CATGAC
MA0164.1	Nr2e3	11.665	0.99999539786683	621	627	-1	CAAGCTT
MA0164.1	Nr2e3	11.665	0.99999539786683	1898	1904	1	CAAGCTT
MA0164.1	Nr2e3	11.665	0.99999539786683	1899	1905	-1	CAAGCTT
MA0132.1	Pdx1	9.570	1.00000565147449	1186	1191	-1	CTAATT
MA0075.1	Prrx2	9.124	0.999984728392131	106	110	1	AATTA
MA0075.1	Prrx2	9.124	0.999984728392131	1186	1190	1	AATTA
MA0075.1	Prrx2	9.124	0.999984728392131	2316	2320	1	AATTA
MA0442.1	SOX10	8.910	1.00000919071376	2297	2302	1	CTTTGT
MA0081.1	SPIB	10.470	1.00001471989147	1534	1540	1	AGAGGAA
MA0130.1	ZNF354C	8.723	0.991562152875337	151	156	-1	CTCCAC
MA0130.1	ZNF354C	8.916	1.00000952166629	594	599	1	ATCCAC
MA0130.1	ZNF354C	8.916	1.00000952166629	656	661	1	ATCCAC
MA0130.1	ZNF354C	8.916	1.00000952166629	1373	1378	-1	ATCCAC
MA0130.1	ZNF354C	8.916	1.00000952166629	1831	1836	-1	ATCCAC
MA0130.1	ZNF354C	8.723	0.991562152875337	2900	2905	1	CTCCAC

## Sheet: Hs_PER2
38 putative sites were predicted with these settings (99%) in sequence named Hs_PER2_promoter kinds 19; Arnt 2; Arnt::Ahr 0
Model ID	Model name	Score	Relative score	Start	End	Strand	predicted site sequence
MA0151.1	ARID3A	9.844	0.99999069872597	18	23	1	ATTAAA
MA0004.1	Arnt	10.351	0.999997274643696	804	809	-1	CACGTG
MA0004.1	Arnt	10.351	0.999997274643696	804	809	1	CACGTG
MA0461.1	Atoh1	13.740	0.995549073985973	2048	2055	1	CAGCTGGC
MA0018.2	CREB1	11.569	1.00001610713187	2706	2713	-1	TGACGTCA
MA0018.2	CREB1	11.569	1.00001610713187	2706	2713	1	TGACGTCA
MA0598.1	EHF	13.759	0.998783099743644	533	540	1	ACTTCCTC
MA0031.1	FOXD1	12.341	0.994351919224778	1686	1693	1	GTAAACAA
MA0056.1	MZF1_1-4	9.085	0.999987358791193	703	708	-1	TGGGGA
MA0056.1	MZF1_1-4	9.085	0.999987358791193	739	744	1	TGGGGA
MA0056.1	MZF1_1-4	9.085	0.999987358791193	785	790	1	TGGGGA
MA0056.1	MZF1_1-4	9.085	0.999987358791193	1918	1923	1	TGGGGA
MA0056.1	MZF1_1-4	9.085	0.999987358791193	2699	2704	-1	TGGGGA
MA0161.1	NFIC	9.697	0.999985774250323	1373	1378	-1	TTGGCA
MA0161.1	NFIC	9.697	0.999985774250323	1996	2001	-1	TTGGCA
MA0161.1	NFIC	9.697	0.999985774250323	2780	2785	1	TTGGCA
MA0164.1	Nr2e3	11.665	0.99999539786683	1497	1503	-1	CAAGCTT
MA0132.1	Pdx1	9.570	1.00000565147449	197	202	-1	CTAATT
MA0132.1	Pdx1	9.570	1.00000565147449	399	404	-1	CTAATT
MA0132.1	Pdx1	9.570	1.00000565147449	454	459	-1	CTAATT
MA0075.1	Prrx2	9.124	0.999984728392131	197	201	1	AATTA
MA0075.1	Prrx2	9.124	0.999984728392131	399	403	1	AATTA
MA0075.1	Prrx2	9.124	0.999984728392131	454	458	1	AATTA
MA0075.1	Prrx2	9.124	0.999984728392131	2503	2507	-1	AATTA
MA0442.1	SOX10	8.910	1.00000919071376	841	846	-1	CTTTGT
MA0143.3	Sox2	13.699	0.995262101902661	2688	2695	-1	CCATTGTT
MA0087.1	Sox5	10.898	0.999999093102927	1688	1694	-1	ATTGTTT
MA0515.1	Sox6	14.739	0.995430831963449	2686	2695	-1	CCATTGTTCT
MA0077.1	SOX9	12.993	0.999992394288136	2687	2695	-1	CCATTGTTC
MA0081.1	SPIB	10.470	1.00001471989147	1638	1644	1	AGAGGAA
MA0081.1	SPIB	10.470	1.00001471989147	2843	2849	1	AGAGGAA
MA0084.1	SRY	11.662	1.00000314437975	1686	1694	1	GTAAACAAT
MA0130.1	ZNF354C	8.916	1.00000952166629	758	763	-1	ATCCAC
MA0130.1	ZNF354C	8.723	0.991562152875337	1848	1853	-1	CTCCAC
MA0130.1	ZNF354C	8.723	0.991562152875337	1937	1942	1	CTCCAC
MA0130.1	ZNF354C	8.723	0.991562152875337	1943	1948	1	CTCCAC
MA0130.1	ZNF354C	8.723	0.991562152875337	2401	2406	-1	CTCCAC
MA0130.1	ZNF354C	8.916	1.00000952166629	2655	2660	-1	ATCCAC

[truncated: 2 more sheets: Summary1, Summary2]
